# Supplementary material for: Turnover of the extracellular polymeric matrix of granules performing biological phosphate removal
Source: Appl Microbiol Biotechnol. 2023 Feb 10;107(5-6):1997–2009. doi: 10.1007/s00253-023-12421-7 (PMC10006046; doi:10.1007/s00253-023-12421-7)
Supplement: Supplementary file 2 — Table S1. Labelling ratio incorporation into the individual proteins over the different SBR cycles. Functional and taxonomic annotation and subcellular location prediction is shown for each protein. (XLSX 135 kb) [file 253_2023_12421_MOESM2_ESM.xlsx]

## Sheet: SuppTable1
Applied Microbiology and Biotechnology - Supplementary File
Ttitle: Turnover of the extracellular polymeric matrix of granules performing biological phosphate removal
Sergio Tomás-Martínez*1, Erwin J. Zwolsman1, Franck Merlier2, Martin Pabst1, Yuemei Lin1, Mark C.M. van Loosdrecht1, David G. Weissbrodt 1
1 Department of Biotechnology, Delft University of Technology. Van der Maasweg 9,2629 HZ, Delft, The Netherlands
2 CNRS Enzyme and Cell Engineering Laboratory, Université de Technologie de Compiègne, Rue du Docteur Schweitzer, CS 60319, 60203 Compiègne Cedex, France
Corresponding Author: Sergio Tomás-Martínez
Address: Department of Biotechnology, Delft University of Technology. Van der Maasweg 9,2629 HZ, Delft, The Netherlands
E-Mail: S.TomasMartinez@tudelft.nl
Table S1. Labelling ratio incorporation into the individual proteins over the different SBR cycles. Functional and taxonomic annotation and subcellular location prediction is shown for each protein.
Protein_ID	LR Cycle 0	LR Cycle 6	LR Cycle 9	LR Cycle 13	LR Cycle 17	LR Cycle 21	LR Cycle 25	LR Cycle 29	LR Cycle 32	Organism	Description	Subcellular location
STM1_270960	0	0.0766773	0.0587542		0.469807	0.567882	0.680875	0.75624	0.762136	Dechloromonas	porin [Dechloromonas sp. H13].	Secreted
STM1_271266	0	0	0.0697402		0.546627	0.546586	0.744162	0.810924		Dechloromonas	porin [Dechloromonas sp. H13].	Secreted
STM1_216172	0	0	0	0	0.344166	0.525484	0.495949	0.712183	0.745468	Ca. Accumulibacter	Outer membrane porin protein 32 precursor [Candidatus Accumulibacter sp. BA-93].	Secreted
STM1_283776	0		0		0.450949	0.482938				Ca. Accumulibacter	porin	Secreted
STM1_3291	0	0.271972	0	0.467546	0.558862	0.618991	0.752847	0.961503	0.874482	Ca. Accumulibacter	TRAP transporter solute receptor, TAXI family [Candidatus Accumulibacter sp. BA-93].	Secreted
STM1_90850	0		0.142845							Ca. Accumulibacter	Superoxide dismutase [Cu-Zn] 1 precursor [Candidatus Accumulibacter sp. BA-93].	Secreted
STM1_114922	0	0.376065			0.51486					Dechloromonas	carbohydrate porin [Dechloromonas sp.].	Secreted
STM1_120213	0	0	0	0	0.632738	0.840434	0.729346			Dechloromonas	hypothetical protein HZT41_17305 [Dechloromonas sp.].	Secreted
STM1_206734	0									Ca. Accumulibacter	PEP-CTERM sorting domain-containing protein [Neptunomonas qingdaonensis].	Secreted
STM1_206716	0	0	0.0396001	0.327113	0.433522	0.523305	0.629171	0.710994	0.72757	Ca. Accumulibacter	PEP-CTERM motif protein [Candidatus Accumulibacter sp. BA-93].	Secreted
STM1_243519	0				0.355605	0.1933				Aminobacter anthyllidis	branched-chain amino acid ABC transporter substrate-binding protein [Aminobacter anthyllidis].	Secreted
STM1_259717	0	0	0	0	0.564299					Dechloromonas	PEP-CTERM sorting domain-containing protein	Secreted
STM1_227088	0	0	0.579779	0.116692	0.318592	0.726901				Dechloromonas	amino acid ABC transporter substrate-binding protein [Dechloromonas sp.].	Secreted
STM1_201250	0	0	0.318663	0.492856	0.587174	0.680156	0.746324	0.782923	0.825798	Dechloromonas	OmpA family protein [Dechloromonas sp.].	Secreted
STM1_79174	0	0				0.632306				Dechloromonas	ABC transporter substrate-binding protein	Secreted
STM1_39254	0	0.166394	0.231893	0.409794	0.582632		0.711448			Dechloromonas	outer membrane protein assembly factor BamA [Dechloromonas sp. H13].	Secreted
STM1_116061	0	0	0	0.163401	0.627525	0.696189	0.731985			Dechloromonas	ABC transporter substrate-binding protein	Secreted
STM1_191083	0	0.118063	0.222923	0.360929		0.545033	0.608648	0.668264	0.701083	Dechloromonas	DUF1302 domain-containing protein [Dechloromonas sp.].	Secreted
STM1_142154	0		0.0606213							Ca. Accumulibacter	carboxy terminal-processing peptidase [Candidatus Accumulibacter aalborgensis].	Secreted
STM1_79274	0	0	0	0.0908985	0.52859	0.63575	0.661166	0.745541	0.786018	Betaproteobacteria bacterium	TonB-dependent receptor	Secreted
STM1_172292	0		0.372733		0.725719	0.793567	0.84995		0.883856	Dechloromonas	hypothetical protein HZT41_17535 [Dechloromonas sp.].	Secreted
STM1_42638	0	0	0	0.219325	0.527575	0.621893	0.697091	0.793449	0.78835	Ca. Accumulibacter	Arylsulfatase [Candidatus Accumulibacter sp. BA-93].	Secreted
STM1_372278	0	0	0	0.460301		0.625786	0.666655		0.727247	Ca. Accumulibacter	OmpA family protein [Candidatus Accumulibacter sp.].	Secreted
STM1_3542	0	0	0	0	0.551434	0.685015	0.764431	0.742535	0.846834	Dechloromonas	TRAP transporter substrate-binding protein [Dechloromonas agitata].	Secreted
STM1_80841	0	0.367763	0.182039		0.658587					Dechloromonas	insulinase family protein [Dechloromonas sp.].	Secreted
STM1_20444	0	0	0.0899135		0.199868	0.572057			0.746753	Ca. Accumulibacter	Leucine-, isoleucine-, valine-, threonine-, and alanine-binding protein precursor [Candidatus Accumulibacter sp. BA-93].	Secreted
STM1_112752	0	0	0	0.214511	0.451842	0.60279	0.666766	0.751923	0.731293	Ca. Accumulibacter	C4-dicarboxylate-binding periplasmic protein precursor [Candidatus Accumulibacter sp. BA-93].	Secreted
STM1_267854	0	0.0864692	0.163122	0.267069	0.425739	0.564329				Ca. Accumulibacter	putative phospholipid-binding protein MlaC precursor [Candidatus Accumulibacter sp. BA-93].	Secreted
STM1_83221	0	0	0	0	0.126678	0.75949	0.77355			Ca. Accumulibacter	Thiol:disulfide interchange protein DsbA precursor [Candidatus Accumulibacter sp. BA-93].	Secreted
STM1_101500	0		0		0.391651					Candidatus Propionivibrio aalborgensis	Tol-Pal system beta propeller repeat protein TolB [Candidatus Propionivibrio aalborgensis].	Secreted
STM1_198053	0	0	0.156295	0.535345	0.852042	0.748781	0.770918	0.857946	0.874089	Dechloromonas	c-type cytochrome [Dechloromonas sp.].	Secreted
STM1_198263	0	0	0	0	0.66986	0.579329	0.626463	0.793288	0.830054	Ca. Accumulibacter	putative parvulin-type peptidyl-prolyl cis-trans isomerase precursor [Candidatus Accumulibacter sp. BA-93].	Secreted
STM1_227683	0	0.19788			0.203709	0.455311	0.587937			Ca. Accumulibacter	ankyrin repeat protein [Candidatus Accumulibacter sp. BA-93].	Secreted
STM1_15271	0	0	0	0	0.369514					Ca. Accumulibacter	Arylsulfatase [Candidatus Accumulibacter sp. BA-93].	Secreted
STM1_134720	0	0	0	0	0.57386	0.649494	0.721028	0.759963	0.80633	Dechloromonas	type IV pilus secretin PilQ [Dechloromonas sp.].	Secreted
STM1_143984	0	0	0.0661698	0.177728	0.7341	0.751343				Ca. Accumulibacter	Chalcone-flavanone isomerase [Candidatus Accumulibacter sp. BA-93].	Secreted
STM1_160903	0	0		0	0.492078		0.703643			Ca. Accumulibacter	OmpA family protein [Candidatus Accumulibacter phosphatis].	Secreted
STM1_191082	0	0	0.18647	0.496699	0.585949	0.768845			0.818677	Dechloromonas	DUF1329 domain-containing protein [Dechloromonas sp.].	Secreted
STM1_215103	0	0	0.0577415							Ca. Accumulibacter	C4-dicarboxylate-binding periplasmic protein precursor [Candidatus Accumulibacter sp. BA-93].	Secreted
STM1_171188	0	0.290329								Ca. Accumulibacter	Nitrite reductase precursor [Candidatus Accumulibacter sp. BA-93].	Secreted
STM1_317967	0									Ca. Accumulibacter	translocation protein TolB [Candidatus Accumulibacter sp. BA-93].	Secreted
STM1_1493	0	0	0	0	0.186787					Ca. Accumulibacter	Type IV pilus biogenesis and competence protein PilQ precursor [Candidatus Accumulibacter sp. BA-93].	Secreted
STM1_20449	0	0	0.0864597	0.104869	0.561261	0.675101	0.84158		0.755002	Ca. Accumulibacter	Arylsulfatase [Candidatus Accumulibacter sp. BA-93].	Secreted
STM1_2815	0	0	0	0	0.443423		0.656338			Dechloromonas	DegQ family serine endoprotease [Dechloromonas sp.].	Secreted
STM1_198046	0	0.29094	0.126636	0.78591	0.121137					Dechloromonas	D-alanyl-D-alanine carboxypeptidase [Dechloromonas sp.].	Secreted
STM1_80842	0	0.576088		0.908236						Dechloromonas	insulinase family protein [Dechloromonas sp.].	Secreted
STM1_79219	0			0				0.820603	0.77039	Dechloromonas	arylsulfatase	Secreted
STM1_28950	0	0.639991	0.210772	0.341405	0.574422	0.703156	0.746787	0.797452	0.773662	Dechloromonas	outer membrane protein transport protein [Dechloromonas sp. H13].	Secreted
STM1_61160	0	0	0.200215		0.194255	0.659641				Ca. Accumulibacter	Glutamate/aspartate periplasmic-binding protein precursor [Candidatus Accumulibacter sp. BA-93].	Secreted
STM1_24922	0	0	0.0435027		0.294808					Dechloromonas	lytic murein transglycosylase [Dechloromonas sp.].	Secreted
STM1_152024	0	0	0	0.155314	0.436704	0.585126	0.741327	0.910773	0.789855	Ca. Accumulibacter	putative outer membrane protein precursor [Candidatus Accumulibacter sp. BA-93].	Secreted
STM1_252011	0	0	0	0.0675785		0.698386				Ca. Accumulibacter	hypothetical protein AW11_02549 [Candidatus Accumulibacter sp. BA-93].	Secreted
STM1_151485	0	0	0	0.317711		0.727264				Dechloromonas	CHRD domain-containing protein [Dechloromonas sp.].	Secreted
STM1_1233	0	0	0			0.590724				Ca. Accumulibacter	D-alanyl-D-alanine carboxypeptidase DacC precursor [Candidatus Accumulibacter sp. BA-93].	Secreted
STM1_17776	0	0.133922	0.24886	0.417546	0.529582	0.664967				Ca. Accumulibacter	protease3 [Candidatus Accumulibacter sp. BA-93].	Secreted
STM1_101258	0	0	0	0.0965876	0.501614	0.644764	0.793209	0.860266	0.78848	Ca. Accumulibacter	OmpA family protein [Candidatus Accumulibacter phosphatis].	Secreted
STM1_47398	0	0	0	0	0.563713	0.646531	0.726211	0.795916	0.814865	Ca. Accumulibacter	Sulfate starvation-induced protein 7 [Candidatus Accumulibacter sp. BA-93].	Secreted
STM1_69889	0	0.0294705		0.0501339	0.405881	0.606184	0.538849		0.767749	Dechloromonas	LysM peptidoglycan-binding domain-containing protein [Dechloromonas sp.].	Secreted
STM1_79673	0	0	0	0	0.521344					Dechloromonas	DUF2950 domain-containing protein [Dechloromonas sp.].	Secreted
STM1_79220	0	0			0.165384	0.348064	0.41547	0.499162	0.45536	Dechloromonas	hypothetical protein HZT41_01160 [Dechloromonas sp.].	Secreted
STM1_109547	0	0	0			0.376825				Ca. Accumulibacter	Peptidyl-prolyl cis-trans isomerase SurA [Candidatus Accumulibacter sp. BA-93].	Secreted
STM1_79674	0	0	0	0.539785	0.501822					Dechloromonas	DUF3300 domain-containing protein [Dechloromonas sp.].	Secreted
STM1_84420	0	0	0	0	0.14986	0.602605		0.701128		Ca. Accumulibacter	Outer membrane cobalamin translocator [Candidatus Accumulibacter sp. BA-93].	Secreted
STM1_142278	0	0	0.0368865							Ca. Accumulibacter	HAD phosphoserine phosphatase-like hydrolase, family IB [Candidatus Accumulibacter sp. BA-93].	Secreted
STM1_107107	0		0		0.599491					Ca. Accumulibacter	twin-arginine translocation signal domain-containing protein [Rhodospirillales bacterium].	Secreted
STM1_373317	0						1			Ca. Accumulibacter	hypothetical protein AW11_02111 [Candidatus Accumulibacter sp. BA-93].	Secreted
STM1_120357	0					0.527849				Ferribacterium limneticum	nitrite reductase [Ferribacterium limneticum].	Secreted
STM1_13089	0	0		0.0972045		0.681092				Ca. Accumulibacter	hypothetical protein AW11_03035 [Candidatus Accumulibacter sp. BA-93].	Secreted
STM1_109617	0	0	0.275084	0.371532	0.43256	0.610092	0.633802		0.806466	Ca. Accumulibacter	hypothetical protein AW11_02320 [Candidatus Accumulibacter sp. BA-93].	Secreted
STM1_79216	0	0.0708315	0.164977	0.351705	0.454355	0.587019	0.692949		0.818636	Dechloromonas	DUF2092 domain-containing protein [Dechloromonas sp.].	Secreted
STM1_279719	0	0.0962743								Pseudoxanthomonas mexicana	type IV pilus secretin PilQ family protein [Pseudoxanthomonas mexicana].	Secreted
STM1_91487	0	0.167768			0.542028					Ca. Accumulibacter	Phosphate-import protein PhnD precursor [Candidatus Accumulibacter sp. BA-93].	Secreted
STM1_21565	0	0	0.0936058		0.335985	0.525469	0.556082	0.488189		Ca. Accumulibacter	3-oxoacyl-[acyl-carrier-protein] reductase FabG [Candidatus Accumulibacter sp. SK-01].	Secreted
STM1_370153	0	0	0	0	0.531533	0.622663	0.7098			Ca. Accumulibacter	UDP-glucose 6-dehydrogenase YwqF [Candidatus Accumulibacter sp. BA-93].	Secreted
STM1_101968	0	0.248925								Dechloromonas	UDP-glucose/GDP-mannose dehydrogenase family protein [Dechloromonas denitrificans].	Secreted
STM1_150374	0				0	0.545718				Dechloromonas	S41 family peptidase [Dechloromonas sp.].	Secreted
STM1_22735	0	0.165267		0.385518	0.477599	0.540012	0.678327			Ca. Accumulibacter	3-oxoacyl-[acyl-carrier-protein] reductase FabG [Candidatus Accumulibacter sp. BA-93].	Secreted
STM1_219391	0	0.0411199	0.0761591	0.0596048	0.603979	0.674367	0.805074	0.841081	0.859094	Betaproteobacteria bacterium HGW-Betaproteobacteria-4 (groundwater metagenome)	beta-ketoacyl-ACP reductase [Betaproteobacteria bacterium HGW-Betaproteobacteria-4].	Secreted
STM1_12216	0	0	0	0.601729	0.514526	0.659997	0.71612	0.770894		Dechloromonas	ABC transporter substrate-binding protein [Ferribacterium limneticum].	Secreted
STM1_95421	0	0	0	0.386335		0.806975	0.704464		0.803918	Ca. Accumulibacter	3-oxoacyl-[acyl-carrier-protein] reductase FabG [Candidatus Accumulibacter sp. BA-93].	Secreted
STM1_5904	0	0	0	0	0.341922					Ca. Accumulibacter	hypothetical protein AW11_02210 [Candidatus Accumulibacter sp. BA-93].	Secreted
STM1_120739	0	0	0	0.516667		0.743045				Ca. Accumulibacter	hypothetical protein AW11_00187 [Candidatus Accumulibacter sp. BA-93].	Secreted
STM1_166932	0	0	0.269738	0.421264						Candidatus Propionivibrio aalborgensis	acetoacetyl-CoA reductase [Candidatus Propionivibrio aalborgensis].	Secreted
STM1_207268	0	0.110294		0.157208	0.473855	0.557866	0.652504	0.803701		Quatrionicoccus australiensis	acetyl-CoA C-acyltransferase family protein [Quatrionicoccus australiensis].	Secreted
STM1_29266	0	0	0	0	0.491564	0.607275	0.639568	0.759903	0.794369	Ca. Accumulibacter	hypothetical protein AW11_02093 [Candidatus Accumulibacter sp. BA-93].	Secreted
STM1_132450	0	0.102405	0.392252	0.241753	0.486037	0.660261		0.736595		Ca. Accumulibacter	Bifunctional polymyxin resistance protein ArnA [Candidatus Accumulibacter sp. BA-93].	Intracellular
STM1_56625	0	0.103933	0	0	0.447624	0.833265	0.832178			Dechloromonas	3-hydroxyacyl-CoA dehydrogenase [Dechloromonas sp. H13].	Secreted
STM1_103785	0	0		0.0496318		0.53296		0.680183		Dechloromonas	cytochrome c oxidase subunit II [Betaproteobacteria bacterium HGW-Betaproteobacteria-6].	Secreted
STM1_267818	0	0	0	0.342218	0.451001	0.595675	0.593977	0.755598	1	Ca. Accumulibacter	hypothetical protein AW11_03623 [Candidatus Accumulibacter sp. BA-93].	Intracellular
STM1_71838	0									Dechloromonas	UDP-N-acetylmuramate--L-alanine ligase [Dechloromonas sp. H13].	Intracellular
STM1_112612	0		0							Ca. Accumulibacter	Calcineurin-like phosphoesterase [Candidatus Accumulibacter sp. BA-93].	Secreted
STM1_252443	0			0.205646						Ca. Accumulibacter	putative carbamoyl transferase, NodU family [Candidatus Accumulibacter sp. BA-93].	Intracellular
STM1_13056	0	0.0535606	0.539981		0.861427	0.873279	0.882419			Ca. Accumulibacter	Nitrous-oxide reductase precursor [Candidatus Accumulibacter sp. BA-92].	Secreted
STM1_2820	0	0.0602178	0.0368492			0.672472			0.811262	Dechloromonas	beta-ketoacyl-ACP synthase II [Dechloromonas sp.].	Secreted
STM1_208407	0	0.00877437	0.0173312		0.0385349	0.130551	0.824095		0.261778	Chelativorans sp. BNC1	Chain A, Extracellular solute-binding protein, family 5.	Intracellular
STM1_11248	0	0.0261558	0.346121	0.498353	0.656451	0.68017	0.759639	0.835728	0.861321	Ca. Accumulibacter	hypothetical protein AW10_02584 [Candidatus Accumulibacter sp. BA-92].	Secreted
STM1_102430	0	0	0.0512682	0.0498514	0.612143	0.635986	0.676714	0.710453	0.760052	Ca. Accumulibacter	3-alpha-(or 20-beta)-hydroxysteroid dehydrogenase [Candidatus Accumulibacter sp. BA-92].	Intracellular
STM1_72381	0	0	0.605432	0.328173		0.625245				Dechloromonas	hypothetical protein HZT41_08920 [Dechloromonas sp.].	Secreted
STM1_26523	0	0.100253								Dechloromonas	glutaredoxin family protein [Dechloromonas sp.].	Secreted
STM1_6360	0	0	0.301571		0.62181	0.679982	0.664299			Dechloromonas	DUF533 domain-containing protein [Dechloromonas sp.].	Intracellular
STM1_71852	0	0	0	0.224878	0.570545	0.648142	0.72024	0.800286	0.808128	Dechloromonas	HU family DNA-binding protein [Dechloromonas sp.].	Intracellular
STM1_112807	0	0.0371933			0.593741	0.528631	0.599925	0.811926		Ca. Accumulibacter	Beta-ketothiolase BktB [Candidatus Accumulibacter sp. BA-93].	Intracellular
STM1_161267	0	0	0	0.575469	0.402324	0.760694				Dechloromonas	caspase family protein [Dechloromonas sp.].	Intracellular
STM1_116072	0	0	0.161895	0.38544	0.500181	0.675465				Dechloromonas	elongation factor G [Dechloromonas sp.].	Intracellular
STM1_100494	0			0.721581						Ca. Accumulibacter	ATP-dependent zinc metalloprotease FtsH [Candidatus Accumulibacter sp. BA-93].	Intracellular
STM1_304930	0	0		0.378751	0.548266	0.63389	0.710611	1		Candidatus Obscuribacter sp.	3-ketoacyl-ACP reductase [Dechloromonas sp. HYN0024].	Intracellular
STM1_317956	0	0	0	0.166559	0.56401	0.62407	0.717797	0.817659	0.777052	Ca. Accumulibacter	Elongation factor G [Candidatus Accumulibacter sp. BA-93].	Intracellular
STM1_236114	0	0		0.185634						Ca. Accumulibacter	Cobyrinic acid A,C-diamide synthase [Candidatus Accumulibacter sp. BA-93].	Intracellular
STM1_120352	0	0.169391	0	0	0.506458	0.523226	0.697663	1	0.777348	Dechloromonas	preprotein translocase subunit YajC [Dechloromonas sp. H13].	Intracellular
STM1_244933	0			0						Ca. Accumulibacter	hypothetical protein AW11_00129 [Candidatus Accumulibacter sp. BA-93].	Intracellular
STM1_92378	0	0	0	0	0.544803	0.604031	0.676199	0.77533	0.831153	Ca. Accumulibacter	hypothetical protein AW11_00394 [Candidatus Accumulibacter sp. BA-93].	Intracellular
STM1_244914	0	0.567351			1				1	Ca. Accumulibacter	Acetolactate synthase isozyme 1 large subunit [Candidatus Accumulibacter sp. BA-93].	Intracellular
STM1_207298	0	0	0	0	0.434805					Ferribacterium limneticum	adenylate kinase [Ferribacterium limneticum].	Intracellular
STM1_375763	0					1				Ramlibacter sp.	hypothetical protein [Marinobacter sp. 1-4A].	Intracellular
STM1_385987	0	0.272066			0.546119	0.740123	0.600024		0.728076	Extensimonas perlucida	pilin [Extensimonas perlucida].	Intracellular
STM1_125229	0	0.484562								Ca. Accumulibacter	UTP--glucose-1-phosphate uridylyltransferase [Candidatus Accumulibacter sp. SK-12].	Intracellular
STM1_133937	0		0.108126	0.380441				0.727301	0.769044	Chitinophagales bacterium	acyl-CoA dehydrogenase family protein	Intracellular
STM1_17777	0	0	0	0	0.594709	0.592622	0.566854		0.817829	Ca. Accumulibacter	hypothetical protein AW11_02478 [Candidatus Accumulibacter sp. BA-93].	Intracellular
STM1_42629	0	0	0.206891		0.37402	0.605378	0.820681	0.789356	0.856372	Ca. Accumulibacter	Glucose-1-phosphate adenylyltransferase [Candidatus Accumulibacter sp. BA-93].	Intracellular
STM1_82555	0	0.0482181	0.100056	0.154634	0.44067	0.711322	0.781662		0.822448	Ca. Accumulibacter	Ribose-phosphate pyrophosphokinase [Candidatus Accumulibacter sp. BA-93].	Intracellular
STM1_297517	0			0.3644						Pseudoxanthomonas sp. Root630	pilin [Pseudoxanthomonas sp. Root630].	Intracellular
STM1_248010	0	0.129011								Ca. Accumulibacter	DUF3313 domain-containing protein [Candidatus Accumulibacter aalborgensis].	Secreted
STM1_257983	0	0	0		0.821593	0.859886	0.877235		1	Dechloromonas	pilus assembly protein [Dechloromonas sp.].	Intracellular
STM1_90409	0			0.544601			0.705278			Ca. Accumulibacter	Methionine gamma-lyase [Candidatus Accumulibacter sp. BA-93].	Intracellular
STM1_116055	0	0	0	0.274998		0.603515				Dechloromonas	hypothetical protein CVU34_10245 [Betaproteobacteria bacterium HGW-Betaproteobacteria-7].	Intracellular
STM1_65278	0		0.2427	0.313806	0.509706	0.622341	0.709356	0.736484	0.817707	Ca. Accumulibacter	Biotin carboxyl carrier protein of acetyl-CoA carboxylase [Candidatus Accumulibacter sp. BA-92].	Secreted
STM1_78064	0	0	0			0.49925	1			Ca. Accumulibacter	outer membrane lipoprotein [Candidatus Accumulibacter sp. BA-93].	Secreted
STM1_211688	0		0			0.6279				Ca. Accumulibacter	3-oxoacyl-[acyl-carrier-protein] reductase FabG [Candidatus Accumulibacter sp. BA-92].	Intracellular
STM1_2157	0									Ca. Accumulibacter	aconitate hydratase 2 [Candidatus Accumulibacter aalborgensis].	Intracellular
STM1_172733	0	0	0	0.204259	0.50379	0.635673	0.703456	0.811086	0.836559	Ca. Accumulibacter	50S ribosomal protein L18 [Candidatus Accumulibacter sp. BA-93].	Intracellular
STM1_103244	0	0	0.131323	0.199717	0.470787	0.604355		0.748885	0.775928	Ca. Accumulibacter	N-ethylmaleimide reductase [Candidatus Accumulibacter sp. BA-93].	Intracellular
STM1_79210	0	0.0206107	0.237124	0.398523		0.671665	0.794289	0.747761		Dechloromonas	phosphoenolpyruvate--protein phosphotransferase [Dechloromonas sp.].	Intracellular
STM1_105540	0	0	0	0	0	0.0593273				Ca. Accumulibacter	Dihydrolipoyl dehydrogenase [Candidatus Accumulibacter sp. BA-93].	Intracellular
STM1_180667	0	0.274246			0.472305		0.729033	1		Dechloromonas	DUF47 family protein [Dechloromonas sp.].	Intracellular
STM1_102435	0	0.216843		0.296375	0.575813	0.693862	0.717757	0.79023		Ca. Accumulibacter	Poly-beta-hydroxybutyrate polymerase [Candidatus Accumulibacter sp. BA-93].	Intracellular
STM1_208411	0	0	0.214572		0.133113		0.167676	0.361116		Chelativorans	MULTISPECIES: FMNH-dependent EDTA monooxygenase EmoA [Chelativorans].	Intracellular
STM1_12222	0	0	0.117916							Dechloromonas	MULTISPECIES: dihydrolipoyl dehydrogenase [Dechloromonas].	Intracellular
STM1_38904	0	0		0.189765		0.78924				Dechloromonas	ketol-acid reductoisomerase [Dechloromonas sp.].	Intracellular
STM1_14145	0	0	0	0.326992	0.398311	0.611835	0.674943			Dechloromonas	carbamoyl-phosphate synthase large subunit [Dechloromonas sp.].	Secreted
STM1_55132	0	0	0	0.393191						Dechloromonas	translation initiation factor IF-2 [Dechloromonas sp.].	Intracellular
STM1_42611	0	0.0620622	0.215803					0.773233		Ca. Accumulibacter	NADH-dependent phenylglyoxylate dehydrogenase subunit epsilon [Candidatus Accumulibacter sp. BA-93].	Intracellular
STM1_22033	0		0	0.591365		0.867393	0.767639	0.809539	0.934536	Azonexus sp.	MULTISPECIES: 50S ribosomal protein L34 [Dechloromonas].	Intracellular
STM1_40382	0						0.672071			Dechloromonas	HlyC/CorC family transporter [Dechloromonas sp.].	Intracellular
STM1_228126	0									Dechloromonas	phosphate acetyltransferase [Dechloromonas sp.].	Intracellular
STM1_148032	0		0		0.509582					Ca. Accumulibacter	Iron uptake protein A1 precursor [Candidatus Accumulibacter sp. BA-93].	Intracellular
STM1_100499	0	0	0	0			0.635734	0.705982		Ca. Accumulibacter	Carbamoyl-phosphate synthase large chain [Candidatus Accumulibacter sp. BA-93].	Secreted
STM1_172732	0	0	0	0		0.481762	0.514792		1	Ca. Accumulibacter	30S ribosomal protein S5 [Candidatus Accumulibacter sp. BA-93].	Intracellular
STM1_42630	0	0	0	0.250802	0.61913	0.613666	0.758238	0.821364		Ca. Accumulibacter	Glycogen debranching enzyme [Candidatus Accumulibacter sp. BA-93].	Intracellular
STM1_50219	0	0.584402		0.810539						Ca. Accumulibacter	Peptidyl-prolyl cis-trans isomerase D [Candidatus Accumulibacter sp. BA-93].	Intracellular
STM1_47062	0		0			0.565887				Ca. Accumulibacter	2-hydroxy-3-oxopropionate reductase [Candidatus Accumulibacter sp. BA-93].	Intracellular
STM1_79259	0		0	0	0.597407					Dechloromonas	complex I NDUFA9 subunit family protein [Dechloromonas sp.].	Intracellular
STM1_276020	0	0.146088		0.187978	0.559523	0.581496			0.704954	Ca. Accumulibacter	Succinyl-CoA ligase [ADP-forming] subunit beta [Candidatus Accumulibacter sp. BA-93].	Intracellular
STM1_109609	0	0	0	0.098219						Ca. Accumulibacter	cell division protein DedD [Candidatus Accumulibacter sp. BA-93].	Secreted
STM1_7667	0	0.118421	0.228967	0.620702	0.697736		0.773103	0.810745	0.882006	Dechloromonas	peptidoglycan-binding protein [Dechloromonas sp.].	Intracellular
STM1_68138	0	0		0.266182	0.372666	0.519273	0.620834			Giesbergeria sp.	aldehyde dehydrogenase family protein [Ottowia thiooxydans].	Intracellular
STM1_173515	0	0	0	0	0.383402	0.562127	0.623117	0.698633	0.791674	Ca. Accumulibacter	hypothetical protein AW11_00001 [Candidatus Accumulibacter sp. BA-93].	Intracellular
STM1_128887	0	0	0	0		0.447872				Ca. Accumulibacter	Glutamate-1-semialdehyde 2,1-aminomutase [Candidatus Accumulibacter sp. BA-93].	Intracellular
STM1_136622	0	0	0	0	0.55352	0.665401	0.750902	0.779072	0.806895	Ca. Accumulibacter	Pyruvate synthase subunit PorA [Candidatus Accumulibacter sp. BA-93].	Intracellular
STM1_252441	0	0.0934423			0.540209	0.56731				Ca. Accumulibacter	Bifunctional PGK/TIM [Candidatus Accumulibacter sp. BA-93].	Intracellular
STM1_13092	0	0	0	0.359163			0.503457			Ca. Accumulibacter	Stress response protein NhaX [Candidatus Accumulibacter sp. BA-93].	Intracellular
STM1_284722	0	0	0	0.437647	0.438928	0.659481	0.728905	0.802315	0.826804	Ca. Accumulibacter	Succinyl-CoA ligase [ADP-forming] subunit beta [Candidatus Accumulibacter sp. BA-93].	Intracellular
STM1_24908	0	0.0185505		0.32587		0.412377				Dechloromonas	peptidoglycan-binding protein	Intracellular
STM1_50435	0				0.807853					Dechloromonas	prepilin-type N-terminal cleavage/methylation domain-containing protein [Dechloromonas sp.].	Intracellular
STM1_9894	0	0	0	0.437956	0.725571	0.774376				Dechloromonas	acetyl-CoA C-acyltransferase [Dechloromonas sp.].	Intracellular
STM1_255119	0	0.158288								Ca. Accumulibacter	DNA-directed RNA polymerase subunit omega [Candidatus Accumulibacter sp. BA-93].	Intracellular
STM1_331906	0			0.31565	0.610611					Dechloromonas	DUF47 family protein [Dechloromonas sp.].	Intracellular
STM1_32845	0	0	0	0	0.630045	0.710846	0.79761		0.875127	Betaproteobacteria bacterium HGW-Betaproteobacteria-10 (groundwater metagenome)	5-(carboxyamino)imidazole ribonucleotide mutase [Betaproteobacteria bacterium HGW-Betaproteobacteria-10].	Intracellular
STM1_49996	0			0.413278						Dechloromonas	C1 family peptidase	Secreted
STM1_63759	0	0	0	0.29663	0.840247		0.778505		0.847188	Ca. Accumulibacter	Ketol-acid reductoisomerase [Candidatus Accumulibacter sp. BA-93].	Intracellular
STM1_120205	0	0	0.18567	0.212731		0.508177	0.620288			Dechloromonas	DUF3313 domain-containing protein [Dechloromonas sp. H13].	Intracellular
STM1_1787	0	0	0.0456456	0.0149907	0.606786	0.564097	0.727376		0.828166	Ca. Accumulibacter	Universal stress protein F [Candidatus Accumulibacter sp. BA-93].	Intracellular
STM1_109554	0	0	0	0.421041	0.520499	0.615959	0.710727			Ca. Accumulibacter	Cell division inhibitor MinD [Candidatus Accumulibacter sp. BA-93].	Intracellular
STM1_13097	0	0		0.590922	0.56322					Ca. Accumulibacter	polyphosphate kinase 2 [Candidatus Accumulibacter sp. BA-93].	Intracellular
STM1_361372	0		0.324326		0.658705	0.752926				Ca. Accumulibacter	polyphosphate kinase 2 [Candidatus Accumulibacter aalborgensis].	Intracellular
STM1_236116	0	0	0	0.151349	0.439842	0.614877				Ca. Accumulibacter	Cobalt-precorrin-4 C(11)-methyltransferase [Candidatus Accumulibacter sp. BA-93].	Intracellular
STM1_83219	0	0.182362								Ca. Accumulibacter	hypothetical protein AW11_01999 [Candidatus Accumulibacter sp. BA-93].	Intracellular
STM1_46899	0		0		0.208514					Ca. Accumulibacter	Flagellar assembly factor FliW [Candidatus Accumulibacter sp. BA-92].	Intracellular
STM1_152079	0		0.142828			0.656915				Ca. Accumulibacter	DUF2846 domain-containing protein [Candidatus Accumulibacter sp.].	Intracellular
STM1_109611	0	0	0	0.419628	0.465128	0.592284		0.777403		Ca. Accumulibacter	Acetyl-coenzyme A carboxylase carboxyl transferase subunit beta [Candidatus Accumulibacter sp. BA-93].	Intracellular
STM1_109559	0	0	0.0314692							Ca. Accumulibacter	Phosphoribosylamine--glycine ligase [Candidatus Accumulibacter sp. BA-93].	Intracellular
STM1_46037	0	0.66838								Dechloromonas	hypothetical protein [Dechloromonas sp. H13].	Intracellular
STM1_112815	0			0.506969						Ca. Accumulibacter	hypothetical protein AW11_03200 [Candidatus Accumulibacter sp. BA-93].	Intracellular
STM1_276032	0	0.13915		0.565663	0.532591	0.74329	0.636636			Ca. Accumulibacter	Outer membrane protein II* [Candidatus Accumulibacter sp. BA-93].	Intracellular
STM1_109613	0	0	0.235514	0.441987	0.529225					Ca. Accumulibacter	Tryptophan synthase beta chain [Candidatus Accumulibacter sp. BA-93].	Intracellular
STM1_102434	0	0	0	0.256371	0.595193	0.695056	0.737308	0.800899	0.824237	Ca. Accumulibacter	poly(R)-hydroxyalkanoic acid synthase, class III, PhaE subunit [Candidatus Accumulibacter sp. BA-93].	Intracellular
STM1_255124	0	0	0.339426	0.476419		0.663525				Ca. Accumulibacter	Fumarate reductase flavoprotein subunit [Candidatus Accumulibacter sp. BA-93].	Intracellular
STM1_297264	0		0	0		0.604306				Betaproteobacteria bacterium	MCP four helix bundle domain-containing protein	Intracellular
STM1_48701	0	0			0.427874					Ca. Accumulibacter	Succinate-semialdehyde dehydrogenase [NADP(+)] GabD [Candidatus Accumulibacter sp. BA-93].	Intracellular
STM1_125904	0		0.254237	0.424121	0.559479					Ca. Accumulibacter	Polyphosphate:AMP phosphotransferase [Candidatus Accumulibacter sp.].	Intracellular
STM1_107523	0	0.132484			0.551223					Dechloromonas	fumarate reductase (quinol) flavoprotein subunit [Dechloromonas sp.].	Intracellular
STM1_7662	0	0	0.0689545				0.641804			Dechloromonas	polysaccharide export protein [Ferribacterium limneticum].	Secreted
STM1_300770	0	0.479402		0.443744						Dechloromonas	cobyrinic acid a,c-diamide synthase [Rhodoferax sp. RIFCSPLOWO2_12_FULL_60_11].	Intracellular
STM1_267866	0		0	0	0.284708					Ca. Accumulibacter	hypothetical protein AW11_03576 [Candidatus Accumulibacter sp. BA-93].	Intracellular
STM1_100500	0	0.317045								Ca. Accumulibacter	Carbamoyl-phosphate synthase small chain [Candidatus Accumulibacter sp. BA-93].	Intracellular
STM1_1454	0	0	0.48479	0.162683	0.549395	0.668057	0.712691	0.820254	0.819658	Ca. Accumulibacter	putative pit accessory protein [Candidatus Accumulibacter sp. BA-93].	Intracellular
STM1_34467	0	0	0		0.302723					Ca. Accumulibacter	Modulator of FtsH protease HflK [Candidatus Accumulibacter sp. BA-93].	Intracellular
STM1_145365	0	0	0.0656104		0.495152	0.580454	0.74756	0.824567	0.847826	Azonexus sp.	acetate--CoA ligase [Dechloromonas sp. TW-R-39-2].	Intracellular
STM1_88399	0			0.281997						Ca. Accumulibacter	Acetyl-coenzyme A synthetase [Candidatus Accumulibacter sp. BA-93].	Intracellular
STM1_141479	0		0.20608			0.648326				Dechloromonas	50S ribosomal protein L11 [Dechloromonas sp.].	Intracellular
STM1_12213	0			0.500443			0.815322			Dechloromonas	aminotransferase class I/II-fold pyridoxal phosphate-dependent enzyme [Dechloromonas sp.].	Intracellular
STM1_11229	0	0.0469314		0.130891	0.436392	0.604647		0.868317		Ca. Accumulibacter	FK506-binding protein [Candidatus Accumulibacter sp. BA-93].	Intracellular
STM1_198049	0	0	0	0	0	0.569247				Dechloromonas	VOC family protein [Dechloromonas sp. H13].	Intracellular
STM1_212829	0	0.567146								Burkholderiales bacterium	HIT-like protein [Alphaproteobacteria bacterium ADurb.Bin100].	Intracellular
STM1_76672	0	0.0539969	0.172913		0.431777	0.612309				Ca. Accumulibacter	putative kinase inhibitor protein [Candidatus Accumulibacter sp. BA-93].	Intracellular
STM1_130172	0		0		0.709441	0.82805				Ca. Accumulibacter	NAD-dependent epimerase/dehydratase family protein [Dechloromonas sp.].	Intracellular
STM1_208412	0	0.0221811	0.0917754	0.185193	0.282321	0.233222	0.191012	0.35045	0.2845	Chelativorans	MULTISPECIES: NADH-dependent FMN oxidoreductase EmoB [Chelativorans].	Intracellular
STM1_207296	0	0		0.305695						Dechloromonas	sodium-translocating pyrophosphatase [Dechloromonas sp.].	Intracellular
STM1_163705	0	0.359723	0.470861	0.175098		0.672056				Candidatus Competibacter denitrificans	pyruvate, phosphate dikinase [Candidatus Competibacter denitrificans].	Intracellular
STM1_136623	0	0	0.18239	0.154366	0.493845	0.6841	0.826541	0.781441	0.741259	Ca. Accumulibacter	Pyruvate synthase subunit PorC [Candidatus Accumulibacter sp. BA-93].	Intracellular
STM1_105550	0	0.178087			0.511242		0.74165			Ca. Accumulibacter	Malate dehydrogenase [Candidatus Accumulibacter sp. BA-93].	Intracellular
STM1_123394	0	0.0742543				1				Dechloromonas	succinate dehydrogenase flavoprotein subunit [Ferribacterium limneticum].	Intracellular
STM1_71857	0	0	0	0	0.482134	0.579902	0.782593		0.840123	Dechloromonas	peroxiredoxin	Intracellular
STM1_136603	0	0		0.288	0.257956		0.753931			Ca. Accumulibacter	hypothetical protein AW11_01640 [Candidatus Accumulibacter sp. BA-93].	Secreted
STM1_136620	0	0	0	0.103826	0.527399	0.672685	0.83344	0.811055	0.765146	Ca. Accumulibacter	NAD-dependent dihydropyrimidine dehydrogenase subunit PreT [Candidatus Accumulibacter sp. BA-93].	Intracellular
STM1_61860	0								0.00594549	Ca. Accumulibacter	TPA: glutamate synthase	Intracellular
STM1_172749	0	0	0.0618302				0.508616			Ca. Accumulibacter	50S ribosomal protein L3 [Candidatus Accumulibacter sp. BA-93].	Intracellular
STM1_21212	0				0.358693					Dechloromonas	arginine--tRNA ligase [Dechloromonas denitrificans].	Intracellular
STM1_109618	0	0.1677								Ca. Accumulibacter	Aspartate-semialdehyde dehydrogenase [Candidatus Accumulibacter sp. BA-93].	Intracellular
STM1_129362	0	0.204255		0.299113	0.504961	0.645882	0.722391	0.803093	0.792367	Dechloromonas	pilin [Dechloromonas sp.].	Intracellular
STM1_88404	0	0	0							Ca. Accumulibacter	Electron transfer flavoprotein large subunit [Candidatus Accumulibacter sp. BA-93].	Intracellular
STM1_141475	0	0	0	0.350847	0.489876	0.685719			0.853485	Dechloromonas	DNA-directed RNA polymerase subunit beta [Dechloromonas sp.].	Intracellular
STM1_13120	0	0	0.0773868	0.222173	0.528622	0.695715		0.724908		Ca. Accumulibacter	putative periplasmic serine endoprotease DegP-like precursor [Candidatus Accumulibacter sp. BA-93].	Intracellular
STM1_109558	0	0.02824				0.45858				Ca. Accumulibacter	Bifunctional purine biosynthesis protein PurH [Candidatus Accumulibacter sp. BA-93].	Intracellular
STM1_177845	0	0	0.111326		0.295959	0.554841		0.588288	0.463486	Ca. Accumulibacter	baseplate assembly protein [Candidatus Accumulibacter phosphatis].	Intracellular
STM1_207305	0	0.176204		0.299795	0.516548	0.687403	0.670707		0.824258	Rhodocyclales bacterium GT-UBC (freshwater sediment metagenome)	superoxide dismutase [Fe] [Rhodocyclales bacterium GT-UBC].	Intracellular
STM1_141476	0	0.100263			0.708657	0.741583				Dechloromonas	hypothetical protein ACD_10C00019G0002 [uncultured bacterium].	Intracellular
STM1_100443	0	0	0.249306	0.0555458	0.656249	0.776645	0.833817		0.900706	Ca. Accumulibacter	cell division protein ZipA [Candidatus Accumulibacter sp. BA-93].	Intracellular
STM1_24588	0	0.126506		0.356282	0.616836	0.160477				Dechloromonas	succinate--CoA ligase subunit alpha [Dechloromonas sp.].	Intracellular
STM1_142294	0	0.101657			0.784175					Ca. Accumulibacter	Aromatic-amino-acid aminotransferase [Candidatus Accumulibacter sp. BA-93].	Intracellular
STM1_134724	0	0	0.274872	0.183385						Dechloromonas	pilus assembly protein PilM [Dechloromonas sp. H13].	Intracellular
STM1_112786	0	0	0	0	0		0.76968	0.801724	0.8057	Ca. Accumulibacter	Phosphoglucomutase [Candidatus Accumulibacter sp. BA-93].	Intracellular
STM1_207883	0	0.240215	0.0558768		0.130735					Sphingopyxis sp. 65-8 (bioreactor metagenome)	flagellar motor protein MotB [Sphingopyxis sp. 65-8].	Intracellular
STM1_265553	0	0.133159	0.308394		0.638989	0.705807	0.802913	0.814591	0.857309	Ca. Accumulibacter	50S ribosomal protein L35 [Candidatus Accumulibacter phosphatis].	Intracellular
STM1_46031	0	0	0		0.527344					Dechloromonas	STAS domain-containing protein [Dechloromonas sp.].	Intracellular
STM1_176643	0	0.383436								Ca. Accumulibacter	phosphoenolpyruvate synthase [Candidatus Accumulibacter sp. BA-93].	Intracellular
STM1_207958	0		0.359047	0.539297	0.497531	0.633241	0.713401	0.817217	0.803589	Ca. Accumulibacter	cytochrome-c oxidase, cbb3-type subunit II [Candidatus Accumulibacter aalborgensis].	Intracellular
STM1_24587	0	0	0	0	0.376172		0.764304			Dechloromonas	ADP-forming succinate--CoA ligase subunit beta [Dechloromonas sp.].	Intracellular
STM1_136619	0	0.130461	0.0577284	0.0442827	0.556641	0.642725	0.715729	0.76507	0.832206	Ca. Accumulibacter	Pyruvate, phosphate dikinase [Candidatus Accumulibacter sp. BA-93].	Intracellular
STM1_228153	0	0	0	0.626165	0.650455		0.693739	0.689345		Dechloromonas	NADP-dependent malic enzyme [Azonexus hydrophilus].	Intracellular
STM1_19637	0	0		0.520298						Ca. Accumulibacter	Enoyl-[acyl-carrier-protein] reductase [NADH] FabI [Candidatus Accumulibacter sp. BA-93].	Intracellular
STM1_267817	0	0	0.117559		0.273647	0.638615	0.696072			Ca. Accumulibacter	hypothetical protein AW11_03624 [Candidatus Accumulibacter sp. BA-93].	Secreted
STM1_206732	0	0	0.352274	0.543482	0.66803	0.74801		0.829665	0.881947	Ca. Accumulibacter	sn-glycerol-3-phosphate-binding periplasmic protein UgpB precursor [Candidatus Accumulibacter sp. BA-93].	Intracellular
STM1_300299	0	0.120839	0.0998936		0.634844					Dechloromonas	CBS domain-containing protein [Dechloromonas sp.].	Intracellular
STM1_244972	0	0.0500454				0.52959			0.805252	Ca. Accumulibacter	Cytochrome c oxidase subunit 2 precursor [Candidatus Accumulibacter sp. BA-93].	Intracellular
STM1_66474	0	0	0	0	0.55957	0.539041	0.625159			Ca. Accumulibacter	Heat shock protein 70 [Candidatus Accumulibacter sp. BA-93].	Intracellular
STM1_105546	0	0		0	0.126977	0.20751				Ca. Accumulibacter	Succinate dehydrogenase flavoprotein subunit [Candidatus Accumulibacter sp. BA-93].	Intracellular
STM1_26605	0			0			0.657377			Ca. Accumulibacter	hypothetical protein AW11_00566 [Candidatus Accumulibacter sp. BA-93].	Intracellular
STM1_143804	0	0	0	0.392197	0.455009	0.619052	0.787454	0.750613	0.75012	Ca. Accumulibacter	Acetyl-/propionyl-coenzyme A carboxylase alpha chain [Candidatus Accumulibacter sp. BA-92].	Intracellular
STM1_109555	0				0.545506					Ca. Accumulibacter	Cell division topological specificity factor [Candidatus Accumulibacter sp. BA-93].	Intracellular
STM1_244942	0		0		0.25585					Ca. Accumulibacter	Thiol peroxidase [Candidatus Accumulibacter sp. BA-93].	Intracellular
STM1_220459	0	0	0	0	0.575742	0.664801	0.749457	0.856349	0.85265	Dechloromonas	polyphosphate kinase 2 [Dechloromonas sp.].	Intracellular
STM1_3284	0	0	0	0.106287	0.585408	0.638659	0.686194	0.767927		Ca. Accumulibacter	UDP-N-acetyl-D-glucosamine 6-dehydrogenase [Candidatus Accumulibacter sp. BA-93].	Intracellular
STM1_20621	0	0.0730383			0.517921	0.686255	0.740319	0.763622	0.84121	Ca. Accumulibacter	DNA-directed RNA polymerase subunit beta [Candidatus Accumulibacter sp. BA-93].	Intracellular
STM1_20427	0	0	0	0	0.441276	0.697128				Ca. Accumulibacter	D-3-phosphoglycerate dehydrogenase [Candidatus Accumulibacter sp. BA-93].	Intracellular
STM1_109562	0	0.121979		0.23153	0.510142	0.666718	0.679085			Ca. Accumulibacter	putative uroporphyrinogen-III C-methyltransferase [Candidatus Accumulibacter sp. BA-93].	Intracellular
STM1_141480	0	0.0464148	0.188289	0.223897				0.80187	1	Dechloromonas	transcription termination/antitermination protein NusG [Dechloromonas sp.].	Intracellular
STM1_39261	0	0	0.232231	0.147779	0.638204	0.660056	0.77703		0.766179	Dechloromonas	elongation factor Ts [Dechloromonas sp.].	Intracellular
STM1_257425	0	0	0.106492	0.38276	0.590774	0.664516	0.726975		0.822721	Ca. Accumulibacter	ATP synthase subunit alpha [Candidatus Accumulibacter sp. BA-92].	Intracellular
STM1_149922	0	0.0487514		0.413032	0.520285					Dechloromonas	30S ribosomal protein S5 [Dechloromonas sp. CZR5].	Intracellular
STM1_80831	0	0	0.137774							Dechloromonas	50S ribosomal protein L25/general stress protein Ctc [Dechloromonas sp. H13].	Intracellular
STM1_267831	0	0.0292913		0.293852	0.609025	0.602998	0.763086		0.872086	Ca. Accumulibacter	phasin family protein [Candidatus Accumulibacter sp. BA-93].	Intracellular
STM1_132098	0	0	0	0	0.363932	0.480213	0.520528	0.692213		Ca. Accumulibacter	LysM domain protein [Candidatus Accumulibacter sp. BA-93].	Intracellular
STM1_228186	0	0	0.0758593	0.0456613	0.560404	0.616033	0.680862			Dechloromonas	CoA ester lyase	Intracellular
STM1_29658	0	0.59444				0.728476		0.75342	0.817257	Dechloromonas	4-hydroxy-tetrahydrodipicolinate synthase [Dechloromonas sp.].	Intracellular
STM1_29254	0	0	0	0	0.411883	0.497659	0.543116			Ca. Accumulibacter	putative oxidoreductase [Candidatus Accumulibacter sp. BA-93].	Secreted
STM1_91429	0	0	0	0.241203			0.735199			Ca. Accumulibacter	hypothetical protein AW11_03497 [Candidatus Accumulibacter sp. BA-93].	Intracellular
STM1_99842	0	0.0835184	0.0561262	0.272395	0.529847	0.613836				Ca. Accumulibacter	H-NS histone family protein [Candidatus Accumulibacter sp. BA-93].	Intracellular
STM1_337253	0					0.306774				Ca. Accumulibacter	TPA: ATP-dependent chaperone ClpB	Intracellular
STM1_267861	0	0	0	0.18848	0.519631	0.508745	0.633057	0.734049		Ca. Accumulibacter	Citrate synthase [Candidatus Accumulibacter sp. BA-93].	Intracellular
STM1_93598	0	0			0.319761	0.557583	0.603651			Ca. Accumulibacter	HDOD domain protein [Candidatus Accumulibacter sp. BA-93].	Intracellular
STM1_149928	0	0	0	0.434787	0.518429	0.640448	0.761585	0.796649	0.898224	Dechloromonas	30S ribosomal protein S4 [Dechloromonas hortensis].	Intracellular
STM1_267859	0	0	0	0	0.440128	0.506885	0.609158			Ca. Accumulibacter	UDP-N-acetylglucosamine 1-carboxyvinyltransferase [Candidatus Accumulibacter sp. BA-93].	Intracellular
STM1_236113	0		0.314911	0.443211	0.594644		0.67544	0.836134		Ca. Accumulibacter	Cob(I)yrinic acid a,c-diamide adenosyltransferase [Candidatus Accumulibacter sp. BA-93].	Intracellular
STM1_13138	0	0.265079	0.112164							Ca. Accumulibacter	Arylsulfatase [Candidatus Accumulibacter sp. BA-93].	Intracellular
STM1_157353	0	0.266725			0.396159					Dechloromonas	methyl-accepting chemotaxis protein [Georgfuchsia toluolica].	Intracellular
STM1_194381	0		0.643174	0.726013	0.0889343					Ca. Accumulibacter	Glutathione amide reductase [Candidatus Accumulibacter sp. BA-93].	Intracellular
STM1_149929	0	0		0.170349						Dechloromonas	DNA-directed RNA polymerase subunit alpha [Dechloromonas sp.].	Intracellular
STM1_20428	0	0.182816	0.115477	0.234184	0.543085		0.720015	0.749116		Ca. Accumulibacter	Phosphoserine aminotransferase [Candidatus Accumulibacter sp. BA-93].	Intracellular
STM1_173406	0	0.597993								Dechloromonas	isoleucine--tRNA ligase [Dechloromonas sp.].	Intracellular
STM1_320370	0		0.0957992	0.206634			1		1	Ca. Accumulibacter	ABC transporter substrate-binding protein [Candidatus Accumulibacter phosphatis].	Intracellular
STM1_164202	0				0.556115					Ca. Accumulibacter	50S ribosomal protein L7/L12 [Candidatus Accumulibacter sp. BA-93].	Intracellular
STM1_219386	0	0	0	0.108011	0.417697	0.647585	0.717112	0.870822	0.831009	Dechloromonas	HU family DNA-binding protein [Dechloromonas sp.].	Intracellular
STM1_176353	0		0.553201							Xanthomonadales bacterium	Fis family transcriptional regulator [Betaproteobacteria bacterium HGW-Betaproteobacteria-16].	Intracellular
STM1_378226	0	0	0.220168	0.479515	0.620242	0.684393	0.723717			Dechloromonas	MULTISPECIES: 30S ribosomal protein S12 [Azonexaceae].	Intracellular
STM1_191097	0	0	0.43135		0.600325	0.755476	0.823574	0.8706	0.876618	Ca. Accumulibacter	DUF1254 domain-containing protein [Dechloromonas sp.].	Secreted
STM1_32865	0	0	0	0.280158	0.490813	0.717309	0.688978	0.799461		Dechloromonas	polyphosphate kinase 2 [Dechloromonas sp. H13].	Intracellular
STM1_267883	0	0.0316339		0.285019		0.51287				Ca. Accumulibacter	2,3-bisphosphoglycerate-independent phosphoglycerate mutase [Candidatus Accumulibacter sp. BA-93].	Intracellular
STM1_220450	0		0.886815							Dechloromonas	bifunctional phosphoribosylaminoimidazolecarboxamide formyltransferase/IMP cyclohydrolase [Dechloromonas agitata].	Intracellular
STM1_105543	0	0	0	0	0.586595	0.621656	0.763551	0.764199	0.810186	Ca. Accumulibacter	Citrate synthase [Candidatus Accumulibacter sp. BA-93].	Intracellular
STM1_149067	0		0	0.342457				0.804132		Dechloromonas	phenylacetic acid degradation protein PaaN [Dechloromonas sp.].	Intracellular
STM1_172734	0	0.0299052		0.330484	0.558231	0.567848	0.686011	0.645795		Ca. Accumulibacter	50S ribosomal protein L6 [Candidatus Accumulibacter sp. BA-93].	Intracellular
STM1_91449	0	0	0.0831535	0.153588	0.502906	0.624622	0.652129			Ca. Accumulibacter	Polyribonucleotide nucleotidyltransferase [Candidatus Accumulibacter sp. BA-93].	Intracellular
STM1_136621	0	0.106004					0.705403			Ca. Accumulibacter	Pyruvate synthase subunit PorB [Candidatus Accumulibacter sp. BA-93].	Intracellular
STM1_79694	0	0	0		0.59988					Dechloromonas	dehydrogenase [Dechloromonas sp.].	Intracellular
STM1_267821	0	0	0	0	0.659208	0.732571	0.596367	0.834915	0.807347	Ca. Accumulibacter	AhpC/TSA family protein [Candidatus Accumulibacter sp. BA-93].	Intracellular
STM1_20622	0	0		0.0421981			0.722179			Ca. Accumulibacter	50S ribosomal protein L7/L12 [Candidatus Accumulibacter sp. BA-93].	Intracellular
STM1_91566	0	0	0	0	0.50501							Intracellular
STM1_92379	0	0.0365157		0.406781	0.506215	0.660743	0.782804	0.777459	0.819217	Ca. Accumulibacter	polyphosphate kinase 2 [Candidatus Accumulibacter sp. BA-93].	Intracellular
STM1_55199	0	0	0.0256692		0.101858					Ca. Accumulibacter	metal-binding protein [Candidatus Accumulibacter sp. BA-93].	Intracellular
STM1_1499	0	0	0	0	0.545424	0.631875	0.682742	0.779823	0.816882	Ca. Accumulibacter	NAD(P) transhydrogenase subunit alpha [Candidatus Accumulibacter sp. BA-93].	Intracellular
STM1_48702	0	0	0.172767	0.426656	0.647389	0.767814	0.832015	0.870607		Ca. Accumulibacter	4-aminobutyrate aminotransferase GabT [Candidatus Accumulibacter sp. BA-93].	Intracellular
STM1_38895	0									Dechloromonas	leucyl aminopeptidase [Dechloromonas sp. H13].	Intracellular
STM1_105785	0	0	0	0.432245		0.821221	0.941411			Dechloromonas	PEP-CTERM system TPR-repeat protein PrsT [Dechloromonas sp.].	Intracellular
STM1_50428	0	0	0	0.256414	0.427827	0.720637	0.73242	0.859098	0.863753	Dechloromonas	phasin family protein [Dechloromonas sp. CZR5].	Intracellular
STM1_1464	0		0.500783		0.723797	0.40282				Ca. Accumulibacter	Glycogen debranching enzyme [Candidatus Accumulibacter sp. BA-93].	Intracellular
STM1_255125	0			0.184909						Ca. Accumulibacter	Fumarate reductase iron-sulfur subunit [Candidatus Accumulibacter sp. BA-93].	Intracellular
STM1_317990	0	0.191487	0.140195	0.176548	0.561434	0.617518	0.73494	0.750005	0.783826	Ca. Accumulibacter	Superoxide dismutase [Fe] [Candidatus Accumulibacter sp. BA-93].	Intracellular
STM1_236121	0			0.721078						Ca. Accumulibacter	Cobalt-precorrin-2 C(20)-methyltransferase [Candidatus Accumulibacter sp. BA-93].	Intracellular
STM1_184382	0	0	0	0	0.267315					Dechloromonas	50S ribosomal protein L6 [Dechloromonas sp.].	Intracellular
STM1_200854	0	0	0.0830729	0.453419	0.479145					Dechloromonas	DNA-directed RNA polymerase subunit beta' [Dechloromonas sp. H13].	Intracellular
STM1_102431	0	0.079555	0.107703	0.102796	0.61582	0.669642	0.740499	0.792331	0.824026	Ca. Accumulibacter	Acetyl-CoA acetyltransferase [Candidatus Accumulibacter sp. BA-93].	Intracellular
STM1_105542	0	0	0	0.0961721	0.481556	0.553783	0.542403		0.772665	Ca. Accumulibacter	2-oxoglutarate dehydrogenase E1 component [Candidatus Accumulibacter sp. BA-93].	Intracellular
STM1_291221	0					0.543489				Ca. Accumulibacter	coat protein [EBPR podovirus 1].	Intracellular
STM1_70827	0	0		0.0637763						Ca. Accumulibacter	ParA-like protein [Candidatus Accumulibacter sp. BA-93].	Intracellular
STM1_95580	0	0.588829		0.672423	0.772073			0.889715		Pseudoxanthomonas mexicana	bifunctional aconitate hydratase 2/2-methylisocitrate dehydratase [Pseudoxanthomonas mexicana].	Intracellular
STM1_63874	0	0.0852118								Dechloromonas	alpha/beta fold hydrolase [Dechloromonas sp.].	Intracellular
STM1_309357	0		0.155899							Ca. Accumulibacter	polyphosphate kinase 1 [Candidatus Accumulibacter phosphatis].	Intracellular
STM1_148289	0	0.189843								Ca. Accumulibacter	TPA: DUF47 domain-containing protein	Intracellular
STM1_2837	0	0	0	0	0.448472	0.646506	0.808351			Dechloromonas	aspartate/tyrosine/aromatic aminotransferase [Dechloromonas sp.].	Intracellular
STM1_79237	0			0.384979						Dechloromonas	F0F1 ATP synthase subunit B [Dechloromonas sp.].	Intracellular
STM1_123390	0	0	0.224422	0.288381			0.790024	0.877821	0.864184	Dechloromonas	malate dehydrogenase [Dechloromonas sp.].	Intracellular
STM1_28408	0	0	0	0.344235	0.475833	0.591394	0.73745	0.800339	0.914292	Ca. Accumulibacter	hypothetical protein AW11_00569 [Candidatus Accumulibacter sp. BA-93].	Intracellular
STM1_150366	0		0		0.559586	0.63106	0.718998	0.804332	0.846918	Dechloromonas	aspartate--tRNA ligase [Dechloromonas sp.].	Intracellular
STM1_219382	0	0	0	0	0.656991	0.711518	0.796593	0.853117	0.88222	Dechloromonas	trigger factor [Ferribacterium limneticum].	Intracellular
STM1_191496	0	0.040908	0.155404		0.505525	0.64887	0.752147			Dechloromonas	30S ribosomal protein S7 [Dechloromonas sp.].	Intracellular
STM1_177852	0	0.0121739			0.458193	0.403542	0.506696	0.45487	0.708083	Ca. Accumulibacter	Phage tail sheath protein [Candidatus Accumulibacter sp. BA-93].	Intracellular
STM1_91443	0	0.191539	0	0.100578	0.493846	0.71047		0.774018		Ca. Accumulibacter	Fatty acyl-CoA reductase [Candidatus Accumulibacter sp. BA-93].	Intracellular
STM1_13088	0	0	0		0.30236					Ca. Accumulibacter	4-alpha-glucanotransferase [Candidatus Accumulibacter sp. BA-93].	Intracellular
STM1_1452	0	0	0	0.318485	0.538605					Ca. Accumulibacter	putative pit accessory protein [Candidatus Accumulibacter sp. BA-93].	Intracellular
STM1_252007	0			0.227921	0.411625					Ca. Accumulibacter	Helix-destabilizing protein [Candidatus Accumulibacter sp. BA-93].	Intracellular
STM1_55133	0	0	0.221068							Dechloromonas	transcription termination/antitermination protein NusA [Dechloromonas sp.].	Intracellular
STM1_267820	0	0	0	0		0.387018	0.550634			Ca. Accumulibacter	Glutamate--tRNA ligase [Candidatus Accumulibacter sp. BA-93].	Intracellular
STM1_229154	0	0.143549	0.20312	0.448144	0.555658	0.615768	0.711547	0.788099	1	Dechloromonas	UDP-2,3-diacylglucosamine diphosphatase [Dechloromonas sp.].	Intracellular
STM1_50223	0	0	0.178163	0.416706	0.616374	0.656842	0.736891	0.825626	0.857665	Ca. Accumulibacter	Trigger factor [Candidatus Accumulibacter sp. BA-93].	Intracellular
STM1_219384	0	0.239965	0.606263	0.758244						Dechloromonas	ATP-dependent Clp protease ATP-binding subunit ClpX [Dechloromonas sp. HYN0024].	Intracellular
STM1_1274	0	0.0864063	0.307007		0.809828	0.907293				Ca. Accumulibacter	hypothetical protein AW11_01818 [Candidatus Accumulibacter sp. BA-93].	Intracellular
STM1_69904	0	0	0.123203		0.432118	0.648712				Dechloromonas	MULTISPECIES: DNA polymerase III subunit beta [Dechloromonas].	Intracellular
STM1_101972	0	0		0.386145						Dechloromonas	30S ribosomal protein S1 [Dechloromonas sp. H13].	Intracellular
STM1_103241	0	0.197873	0.319927	0.231779	0.58127					Ca. Accumulibacter	Ketosteroid isomerase-related protein [Candidatus Accumulibacter sp. BA-93].	Intracellular
STM1_61158	0	0	0	0	0.49976	0.583399	0.7114	0.718113	0.752096	Ca. Accumulibacter	Pyrophosphate--fructose 6-phosphate 1-phosphotransferase [Candidatus Accumulibacter sp. BA-93].	Intracellular
STM1_207297	0	0.212385	0.249426		0.438945	0.662866			0.848108	Dechloromonas	6-phosphofructokinase [Dechloromonas sp. H13].	Secreted
STM1_112619	0	0	0	0.182958	0.299472	0.401118	0.596432	0.872656	0.753457	Ca. Accumulibacter	3-oxoadipyl-CoA/3-oxo-5,6-dehydrosuberyl-CoA thiolase [Candidatus Accumulibacter sp. BA-93].	Intracellular
STM1_66461	0	0		0	0.490233					Ca. Accumulibacter	Threonine synthase [Candidatus Accumulibacter sp. BA-93].	Intracellular
STM1_42632	0	0.0378065			0.392427	0.55516	0.678591			Ca. Accumulibacter	Maltooligosyl trehalose synthase [Candidatus Accumulibacter sp. BA-93].	Intracellular
STM1_79233	0	0	0	0	0.432951					Dechloromonas	ParB/RepB/Spo0J family partition protein [Dechloromonas sp.].	Intracellular
STM1_61171	0	0.187821								Ca. Accumulibacter	putative lactoylglutathione lyase [Candidatus Accumulibacter sp. BA-93].	Intracellular
STM1_227677	0	0	0.1668		0.195055					Ca. Accumulibacter	tRNA-modifying protein YgfZ [Candidatus Accumulibacter sp. BA-93].	Intracellular
STM1_257989	0	0			0.336816					Dechloromonas	acetyl-CoA carboxylase, carboxyltransferase subunit beta [Dechloromonas denitrificans].	Intracellular
STM1_206715	0	0	0	0	0.393215	0.579148				Ca. Accumulibacter	Phthiotriol/phenolphthiotriol dimycocerosates methyltransferase [Candidatus Accumulibacter sp. BA-93].	Intracellular
STM1_1225	0		0			0.539066				Ca. Accumulibacter	2-methylcitrate dehydratase [Candidatus Accumulibacter sp. BA-93].	Intracellular
STM1_42614	0	0	0	0.0411416			0.362691			Ca. Accumulibacter	hypothetical protein AW11_02873 [Candidatus Accumulibacter sp. BA-93].	Intracellular
STM1_177856	0	0.0327462		0.102265	0.416578	0.584039	0.588138	0.731974	0.712752	Ca. Accumulibacter	hypothetical protein AW11_02179 [Candidatus Accumulibacter sp. BA-93].	Intracellular
STM1_112610	0	0			0.733057					Ca. Accumulibacter	hypothetical protein [Paraburkholderia aromaticivorans].	Intracellular
STM1_177855	0	0	0.0648283	0.222449	0.2973	0.359007	1	1	1	Ca. Accumulibacter	hypothetical protein AW11_02178 [Candidatus Accumulibacter sp. BA-93].	Intracellular
STM1_157354	0		0	0.3055	0.325078	0.530992				Dechloromonas	chemotaxis protein CheW	Intracellular
STM1_206709	0	0	0	0	0.299857			0.318205		Ca. Accumulibacter	hypothetical protein AW11_01187 [Candidatus Accumulibacter sp. BA-93].	Intracellular
STM1_35535	0	0		0	0.494771					Opitutus sp. GAS368	glycine C-acetyltransferase [Opitutus sp. GAS368].	Intracellular
STM1_65823	0	0	0	0	0.641345					Dechloromonas	IMP dehydrogenase [Dechloromonas sp.].	Intracellular
STM1_26529	0	0	0.113053		0.308642	0.275419	0.492007			Dechloromonas	DUF4255 domain-containing protein [Rhodocyclaceae bacterium].	Intracellular
STM1_206738	0	0.155645			0.48528	0.61718	0.643661	0.759493	0.806191	Ca. Accumulibacter	Pyruvate dehydrogenase E1 component [Candidatus Accumulibacter sp. BA-93].	Intracellular
STM1_217319	0	0.0830582								Dechloromonas	elongation factor TU, partial	Intracellular
STM1_4884	0	0	0	0.380251	0.540874					Tahibacter aquaticus	SDR family NAD(P)-dependent oxidoreductase [Tahibacter aquaticus].	Intracellular
STM1_220151	0	0.132929		0.42464	0.615632					Ca. Accumulibacter	propionate--CoA ligase [Candidatus Accumulibacter phosphatis].	Intracellular
STM1_4504	0	0.587469	0.143742	0.292541		1	1			Ca. Accumulibacter	Glyceraldehyde-3-phosphate dehydrogenase 3 [Candidatus Accumulibacter sp. BA-93].	Intracellular
STM1_26541	0	0.189552		0.115365	0.353092	0.527121	0.598934	0.738763	0.802659	Dechloromonas	hypothetical protein E6R09_03865 [Rhodocyclaceae bacterium].	Intracellular
STM1_150873	0	0.657598					0.809553			Ca. Accumulibacter	Glutamate-pyruvate aminotransferase AlaC [Candidatus Accumulibacter sp. BA-93].	Intracellular
STM1_112814	0	0	0	0.136586		0.63703	0.656178			Ca. Accumulibacter	hypothetical protein AW11_03199 [Candidatus Accumulibacter sp. BA-93].	Intracellular
STM1_79161	0	0.137983	0.0618766	0.48488	0.660687	0.64741	0.766267	0.880034	0.859021	Dechloromonas	PTS IIA-like nitrogen regulatory protein PtsN [Dechloromonas sp. H13].	Intracellular
STM1_55811	0		0			0.871434				Ca. Accumulibacter	Virulence transcriptional regulatory protein PhoP [Candidatus Accumulibacter sp. BA-93].	Intracellular
STM1_9386	0	0.0129422	0.0376241	0.182825	0.49276	0.670331	0.729115	0.806895	0.843056	Ca. Accumulibacter	Isocitrate dehydrogenase [NADP] [Candidatus Accumulibacter sp. BA-93].	Intracellular
STM1_50009	0	0	0.0920444	0.417904	0.436894	0.619588	0.715018	0.800483		Dechloromonas	ParA family protein [Dechloromonas sp.].	Intracellular
STM1_151471	0	0	0.262061	0.442045	0.525698	0.488747			0.820823	Dechloromonas	thiol peroxidase [Dechloromonas sp.].	Intracellular
STM1_25026	0		0	0	0	0	0.53466			Ca. Accumulibacter	hypothetical protein AW11_01343 [Candidatus Accumulibacter sp. BA-93].	Intracellular
STM1_69891	0	0.488972	0.164764		0.583711	0.733443				Dechloromonas	DNA topoisomerase III [Dechloromonas sp.].	Intracellular
STM1_47377	0	0.027919	0.0651457							Caulobacterales bacterium	chaperonin GroEL [Hyphomonadaceae bacterium].	Intracellular
STM1_105541	0	0	0	0	0.523721	0.538707	0.52035		0.776883	Ca. Accumulibacter	Dihydrolipoyllysine-residue succinyltransferase component of 2-oxoglutarate dehydrogenase complex [Candidatus Accumulibacter sp. BA-92].	Intracellular
STM1_91442	0	0	0	0	0.528004	0.613806	0.726155			Ca. Accumulibacter	poly(hydroxyalkanoate) granule-associated protein [Candidatus Accumulibacter sp. BA-93].	Intracellular
STM1_9897	0	0	0		0.65988	1				Dechloromonas	2-hydroxychromene-2-carboxylate isomerase [Dechloromonas sp.].	Intracellular
STM1_24930	0		0.31745	0.447491	1					Dechloromonas	IscS subfamily cysteine desulfurase [Dechloromonas sp.].	Intracellular
STM1_47049	0	0	0.174384	0.390408	0.373289	0.560039		0.698103		Ca. Accumulibacter	hypothetical protein AW11_01284 [Candidatus Accumulibacter sp. BA-93].	Intracellular
STM1_21203	0	0.0565278	0.355592		0.767655	0.676645	1		0.863618	Dechloromonas	DUF47 family protein [Dechloromonas sp.].	Intracellular
STM1_159420	0		0					0.778348		Dechloromonas	long-chain-fatty-acid--CoA ligase [Dechloromonas sp.].	Intracellular
STM1_305646	0	0	0			0.669721	0.68541			Ca. Accumulibacter	Fatty acid oxidation complex subunit alpha [Candidatus Accumulibacter sp. BA-91].	Intracellular
STM1_173517	0	0.0273349			0.395754	0.764294	0.90967	0.858211	0.876542	Ca. Accumulibacter	DNA polymerase III subunit beta [Candidatus Accumulibacter sp. BA-93].	Intracellular
STM1_89684	0	0	0.45762	0.0465228	0.529489	0.575551	0.702	0.805395	0.807602	Ca. Accumulibacter	Surface antigen [Candidatus Accumulibacter sp. BA-93].	Secreted
STM1_42628	0	0	0	0.0884121	0.492123	0.627775	0.711754	0.781315	0.759075	Ca. Accumulibacter	Trehalose synthase/amylase TreS [Candidatus Accumulibacter sp. BA-93].	Intracellular
STM1_188884	0	0				0.322917				Azonexus sp.	elongation factor Tu [Dechloromonas sp.].	Intracellular
STM1_172724	0	0	0	0.234558	0.554324	0.697764		0.774269		Ca. Accumulibacter	DNA-directed RNA polymerase subunit alpha [Candidatus Accumulibacter sp. BA-93].	Intracellular
STM1_259732	0	0	0.101916		0.419114	0.522739				Dechloromonas	NADH-quinone oxidoreductase subunit C [Betaproteobacteria bacterium HGW-Betaproteobacteria-12].	Intracellular
STM1_172746	0	0	0.122025		0.448573		0.720966	0.798518	0.828992	Ca. Accumulibacter	50S ribosomal protein L2 [Candidatus Accumulibacter sp. BA-93].	Intracellular
STM1_1466	0	0.236701	0.0602821		0.495867	0.596332	0.684726	0.759033	0.799053	Ca. Accumulibacter	Maltodextrin phosphorylase [Candidatus Accumulibacter sp. BA-93].	Intracellular
STM1_107522	0	0								Dechloromonas	class I SAM-dependent methyltransferase [Dechloromonas sp.].	Intracellular
STM1_219164	0	0.0361607			0.307501	0.589248				Dechloromonas	glutamate-5-semialdehyde dehydrogenase [Dechloromonas sp.].	Intracellular
STM1_109579	0	0	0	0.149678	0.485128	0.604693	0.696707	0.659196	0.764607	Ca. Accumulibacter	NADP-dependent malic enzyme [Candidatus Accumulibacter sp. BA-93].	Intracellular
STM1_257427	0		0.248486							Ca. Accumulibacter	ATP synthase subunit beta [Candidatus Accumulibacter sp. BA-92].	Intracellular
STM1_26540	0						0.585745			Dechloromonas	diguanylate cyclase [Rhodocyclaceae bacterium].	Intracellular
STM1_61157	0	0.0176603	0.0852045	0.0935053	0.532805	0.624967	0.658324	0.763669	0.784163	Ca. Accumulibacter	Fructose-bisphosphate aldolase class 2 [Candidatus Accumulibacter sp. BA-93].	Intracellular
STM1_106013	0		0.413296							Ca. Accumulibacter	hypothetical protein AW11_00297 [Candidatus Accumulibacter sp. BA-93].	Intracellular
STM1_33720	0			0.893158	0.909958					Casimicrobium huifangae	F0F1 ATP synthase subunit epsilon [Casimicrobium huifangae].	Intracellular
STM1_252010	0	0.0159862	0.102402	0.122694		0.868616	0.713807	0.943832		Ca. Accumulibacter	DNA-binding protein HU [Candidatus Accumulibacter sp. BA-93].	Intracellular
STM1_177840	0	0.0203697			0.362159	0.43798	0.585539	0.61389	0.658514	Ca. Accumulibacter	hypothetical protein [Candidatus Accumulibacter phosphatis].	Intracellular
STM1_93460	0	0.456934	0.293493	0.493988	0.68834	0.714116	0.710178	0.868357	0.858431	Dechloromonas	C1 family peptidase	Intracellular
STM1_31558	0	0	0.148784	0.420978	0.478253	0.616558				Dechloromonas	folate-binding protein YgfZ [Dechloromonas sp.].	Intracellular
STM1_236120	0	0.249495	0.460988	0.857399		0.947568				Ca. Accumulibacter	putative cobalt-precorrin-6Y C(15)-methyltransferase [decarboxylating] [Candidatus Accumulibacter sp. BA-93].	Intracellular
STM1_222445	0	0.21967	0.374866		0.421875		0.639457		0.760027	Dechloromonas	CBS domain-containing protein [Dechloromonas sp.].	Intracellular
STM1_23051	0		0.0562099	0.307036						Ca. Accumulibacter	NADP-dependent isocitrate dehydrogenase [Candidatus Accumulibacter aalborgensis].	Intracellular
STM1_206714	0	0.0790541		0.35694		0.592879	0.736121	0.834819		Ca. Accumulibacter	hypothetical protein AW11_01194 [Candidatus Accumulibacter sp. BA-93].	Intracellular
STM1_91473	0	0		0	0.288777	0.453097				Ca. Accumulibacter	Glycine dehydrogenase [decarboxylating] [Candidatus Accumulibacter sp. BA-93].	Intracellular
STM1_76653	0	0	0.120656		0.375849	0.791979	0.780107	0.865244	0.868521	Ca. Accumulibacter	Carbonic anhydrase 2 [Candidatus Accumulibacter sp. BA-93].	Intracellular
STM1_112617	0	0.304639		0.326379		0.350845	0.710946			Ca. Accumulibacter	Astacin (Peptidase family M12A) [Candidatus Accumulibacter sp. BA-93].	Intracellular
STM1_359376	0	0.178306		0.417431	0.551545			0.786995	0.784333	Ca. Accumulibacter	ATP synthase subunit beta [Candidatus Accumulibacter sp. BA-93].	Intracellular
STM1_79247	0	0	0		0.135834	1				Dechloromonas	hypothetical protein HZT41_01785 [Dechloromonas sp.].	Intracellular
STM1_77466	0		0		0.053861		0.15869			Azospirillum halopraeferens	protein-export chaperone SecB [Azospirillum halopraeferens].	Intracellular
STM1_105551	0		0.48525							Ca. Accumulibacter	Malyl-CoA lyase [Candidatus Accumulibacter sp. BA-93].	Intracellular
STM1_153983	0	0		0	0	0			0.431208	Mesorhizobium sp. M1C.F.Ca.ET.212.01.1.1	elongation factor Tu [Mesorhizobium sp. M1C.F.Ca.ET.212.01.1.1].	Intracellular
STM1_1472	0	0	0	0	0.372092	0.6368	0.739968			Ca. Accumulibacter	Rhodanese-like domain protein [Candidatus Accumulibacter sp. BA-93].	Intracellular
STM1_257426	0	0.384265	0.137386							Ca. Accumulibacter	F-ATPase gamma subunit [Candidatus Accumulibacter sp. BA-92].	Intracellular
STM1_55806	0			0.358695						Ca. Accumulibacter	putative adenylyltransferase/sulfurtransferase MoeZ [Candidatus Accumulibacter sp. BA-93].	Intracellular
STM1_324920	0	0	0.376086	0.475018	0.645361	0.778249				Ca. Accumulibacter	poly(R)-hydroxyalkanoic acid synthase, class III, PhaE subunit [Candidatus Accumulibacter sp. BA-92].	Intracellular
STM1_50427	0	0	0	0.205813	0.4504	0.480193	0.863841		0.844237	Dechloromonas	phasin family protein [Dechloromonas sp.].	Intracellular
STM1_102432	0	0		0	0.690702		0.829414			Ca. Accumulibacter	(3R)-hydroxyacyl-ACP dehydratase subunit HadC [Candidatus Accumulibacter sp. BA-93].	Intracellular
STM1_79628	0			0.394421		0.631383				Ca. Accumulibacter	Fructose-bisphosphate aldolase [Candidatus Accumulibacter sp. SK-12].	Intracellular
STM1_206708	0	0	0	0	0.543726	0.520482	0.724019	0.728263	0.784172	Ca. Accumulibacter	hypothetical protein AW11_01186 [Candidatus Accumulibacter sp. BA-93].	Intracellular
STM1_71829	0									Dechloromonas	bifunctional glutamate N-acetyltransferase/amino-acid acetyltransferase ArgJ [Dechloromonas sp.].	Intracellular
STM1_296014	0	0	0	0.569794	0.562457	0.584894	0.784732			Ca. Accumulibacter	F-type ATPase subunit delta [Candidatus Accumulibacter sp. BA-92].	Intracellular
STM1_141477	0	0		0.189522			0.765578	0.836321	0.81201	Dechloromonas	50S ribosomal protein L10 [Dechloromonas sp.].	Intracellular
STM1_90613	0		0		0.458545	0.530941				Dechloromonas	hypothetical protein [Bacillus pseudomycoides].	Intracellular
STM1_109580	0	0	0	0	0.498968	0.715579	0.771188		0.844467	Ca. Accumulibacter	Phosphoenolpyruvate carboxykinase [GTP] [Candidatus Accumulibacter sp. BA-93].	Intracellular
STM1_109606	0	0	0.0750264		0.413251		0.643315			Ca. Accumulibacter	O-succinylhomoserine sulfhydrylase [Candidatus Accumulibacter sp. BA-93].	Intracellular
STM1_93685	0	0	0	0	0.548025	0.650842	0.679982	0.754503	0.753355	Ca. Accumulibacter	polysaccharide export protein Wza [Candidatus Accumulibacter sp. BA-93].	Secreted
STM1_26532	0	0	0.201005	0.389298	0.519413	0.632467		0.894094	0.899872	Dechloromonas	phage tail protein [Dechloromonas sp. Dech2017].	Intracellular
STM1_21074	0	0.357781			0.70853	0.823584				Ca. Accumulibacter	Cysteine desulfurase [Candidatus Accumulibacter sp. BA-93].	Intracellular
STM1_149418	0	0.0219543			0.580951	0.653567	0.767715	0.804308	0.827041	Dechloromonas	exopolyphosphatase [Dechloromonas sp.].	Intracellular
STM1_93605	0	0	0.19408	0.275965				0.811142		Ca. Accumulibacter	hypothetical protein AW11_01897 [Candidatus Accumulibacter sp. BA-93].	Intracellular
STM1_21068	0	0	0	0.179678	0.649886	0.577165				Ca. Accumulibacter	Alanine dehydrogenase 2 [Candidatus Accumulibacter sp. BA-93].	Intracellular
STM1_123395	0	0	0		0.388942					Dechloromonas	succinate dehydrogenase iron-sulfur subunit [Azonexus fungiphilus].	Intracellular
STM1_48530	0	0		0.206679	0.243976		0.747186			Ca. Accumulibacter	hypothetical protein AW11_00320 [Candidatus Accumulibacter sp. BA-93].	Intracellular
STM1_100466	0		0.0562829	0.0987648	0.537502					Ca. Accumulibacter	NADH-quinone oxidoreductase chain 3 [Candidatus Accumulibacter sp. BA-93].	Intracellular
STM1_276018	0	0	0.165733			0.531644				Ca. Accumulibacter	ornithine cyclodeaminase [Candidatus Accumulibacter sp. BA-93].	Intracellular
STM1_177854	0	0.0242865	0.0538506		0.430559	0.519817	0.611135	0.678664	0.676388	Ca. Accumulibacter	major tail sheath protein [Candidatus Accumulibacter sp. BA-93].	Intracellular
STM1_106017	0	0	0		0.44669	0.479208	0.562259			Ca. Accumulibacter	putative enoyl-CoA hydratase echA8 [Candidatus Accumulibacter sp. BA-93].	Intracellular
STM1_309277	0	0.484429								Ignavibacteria bacterium	imidazolonepropionase	Intracellular
STM1_61205	0	0	0	0.0336923	0.124636	0.232917	0.564361			Ca. Accumulibacter	Aconitate hydratase precursor [Candidatus Accumulibacter sp. BA-93].	Intracellular
STM1_1498	0		0	0.390297	0.64826	0.655038	0.731361			Ca. Accumulibacter	NAD(P) transhydrogenase subunit beta [Candidatus Accumulibacter sp. BA-93].	Intracellular
STM1_92380	0	0.0478039	0.0780982		0.542393	0.621326	0.666096	0.786439	0.812731	Ca. Accumulibacter	methylmalonyl-CoA epimerase [Candidatus Accumulibacter sp. BA-92].	Intracellular
STM1_195767	0		0	0.782262	0.853222					Ca. Accumulibacter	DEAD/DEAH box helicase [Candidatus Accumulibacter aalborgensis].	Intracellular
STM1_13101	0	0	0	0		0.661811	1			Ca. Accumulibacter	Ribonuclease E [Candidatus Accumulibacter sp. BA-93].	Intracellular
STM1_24934	0	0		0.330113						Dechloromonas	Fe-S protein assembly chaperone HscA [Dechloromonas sp.].	Intracellular
STM1_106023	0	0	0.120313	0.287125	0.456247	0.665274	0.888532			Ca. Accumulibacter	Polyphosphate kinase [Candidatus Accumulibacter sp. BA-93].	Intracellular
STM1_50217	0	0	0	0	0.574989	0.552141	0.682599	0.706795		Ca. Accumulibacter	co-chaperonin GroES [Candidatus Accumulibacter sp. BA-93].	Intracellular
STM1_317955	0	0.0365036		0.182125	0.187952					Ca. Accumulibacter	NADP-dependent malic enzyme [Candidatus Accumulibacter sp. BA-93].	Intracellular
STM1_61209	0	0	0.0487838	0.162664	0.346391	0.777313				Ca. Accumulibacter	CHAT domain-containing protein [Candidatus Accumulibacter phosphatis].	Intracellular
STM1_47615	0	0	0.305741							Dechloromonas	acetate--CoA ligase [Dechloromonas sp.].	Intracellular
STM1_78242	0	0.208712	0.215129	0.383712	0.469506	0.63312			0.816087	Dechloromonas	putative ParB-like nuclease [Candidatus Accumulibacter sp. BA-92].	Intracellular
STM1_100453	0	0	0	0	0.563999	0.648959	0.732833	0.798563		Ca. Accumulibacter	Cyanophycin synthetase [Candidatus Accumulibacter sp. BA-93].	Intracellular
STM1_149044	0	0	0	0.358059	0.640463	0.700347	0.761569	0.842768	0.885496	Dechloromonas	class I poly(R)-hydroxyalkanoic acid synthase [Dechloromonas sp.].	Intracellular
STM1_17772	0	0.213627		0.37992	0.625842	0.654118	0.690772	0.782474	0.807137	Ca. Accumulibacter	LysM domain/BON superfamily protein [Candidatus Accumulibacter sp. BA-93].	Intracellular
STM1_188891	0	0	0	0	0.594059	0.720971	1			Dechloromonas	50S ribosomal protein L22 [Dechloromonas sp. H13].	Intracellular
STM1_119465	0	0.182538								Dechloromonas	threonine synthase [Dechloromonas agitata].	Intracellular
STM1_93446	0	0	0.0247936			0.580373	0.665835		0.820926	Dechloromonas	serine hydroxymethyltransferase [Dechloromonas sp.].	Intracellular
STM1_81799	0							0.364072		Ca. Accumulibacter	hypothetical protein AW09_002410 [Candidatus Accumulibacter sp. BA-91].	Intracellular
STM1_61197	0	0	0	0.202497	0.365513	0.472392	0.667706		1	Ca. Accumulibacter	Succinate-semialdehyde dehydrogenase [NADP(+)] GabD [Candidatus Accumulibacter sp. BA-93].	Intracellular
STM1_91720	0	0.0140589				0.553014			0.890287	Oleiharenicola lentus	elongation factor Tu [Oleiharenicola lentus].	Intracellular
STM1_334083	0	0			0.515388	0.582864	0.75056			Dechloromonas	50S ribosomal protein L2 [Azonexus fungiphilus].	Intracellular
STM1_172275	0	0.312552		0.406533		0.724035				Dechloromonas	response regulator [Dechloromonas sp.].	Intracellular
STM1_244903	0	0	0	0.230275	0.597015	0.666455				Ca. Accumulibacter	complex I NDUFA9 subunit family protein [Candidatus Accumulibacter phosphatis].	Secreted
STM1_2834	0	0.391621	0.510597	0.638715	0.679915	0.739145	0.819983	0.886702		Dechloromonas	Rne/Rng family ribonuclease [Dechloromonas sp.].	Intracellular
STM1_172289	0	0	0	0		0.655997	1			Dechloromonas	type IV pilus twitching motility protein PilT [Dechloromonas sp.].	Intracellular
STM1_174419	0									Xanthomonadaceae bacterium	acetyl-CoA C-acyltransferase [Pseudoxanthomonas jiangsuensis].	Intracellular
STM1_12185	0	0	0.0670024		0.408865					Dechloromonas	PilT/PilU family type 4a pilus ATPase [Dechloromonas sp.].	Intracellular
STM1_3977	0			0.310553		0.362247				Vibrio sp. vnigr-6D03	hypothetical protein [Vibrio sp. vnigr-6D03].	Intracellular
STM1_78687	0	0	0.0833386		0.576741	0.658542	0.773821	0.803248	0.836861	Ca. Accumulibacter	Aconitate hydratase 2 [Candidatus Accumulibacter sp. BA-93].	Intracellular
STM1_79693	0	0.192994			0.457139	0.584331	0.650189	0.715206	0.768043	Dechloromonas	peptidoglycan-binding protein LysM [Dechloromonas sp.].	Intracellular
STM1_79241	0	0.0691134	0.0457283		0.584162	0.684516	0.761867	0.827048	0.831063	Dechloromonas	F0F1 ATP synthase subunit beta [Dechloromonas sp.].	Intracellular
STM1_182346	0	0.278094	0.431629	0.552747	0.712472					Dechloromonas	RNA polymerase sigma factor RpoD [Dechloromonas sp.].	Intracellular
STM1_38911	0	0	0		0.573534	0.63867			0.880739	Dechloromonas	30S ribosomal protein S16 [Quatrionicoccus australiensis].	Intracellular
STM1_23567	0	0	0	0.431579						Dechloromonas	IclR family transcriptional regulator	Intracellular
STM1_210023	0	0	0	0	0.464388	0.503017	0.682041	0.738782	0.780158	Ca. Accumulibacter	Spore protein SP21 [Candidatus Accumulibacter sp. BA-93].	Intracellular
STM1_227670	0		0.732388							Ca. Accumulibacter	response regulator	Intracellular
STM1_102433	0	0	0	0	0.533802	0.649464	0.794908	0.756816	0.822633	Ca. Accumulibacter	(3R)-hydroxyacyl-ACP dehydratase subunit HadB [Candidatus Accumulibacter sp. BA-93].	Intracellular
STM1_53134	0	0	0.187772							Dechloromonas	HDOD domain-containing protein	Intracellular
STM1_12224	0	0	0.0782273	0.180127	0.52917	0.645341	0.815092	0.75729	0.935444	Dechloromonas	2-oxoglutarate dehydrogenase E1 component [Dechloromonas sp.].	Intracellular
STM1_92482	0	0.28526	0.504506	0.26712	0.443949	0.432009				Ca. Accumulibacter	hypothetical protein KBE22_09405	Intracellular
STM1_33648	0	0		0.100503						Dechloromonas	alanine--tRNA ligase [Dechloromonas sp.].	Intracellular
STM1_228158	0	0		0.218928						Dechloromonas	acetyl-CoA carboxylase biotin carboxylase subunit [Dechloromonas sp.].	Intracellular
STM1_232477	0	0	0	0	0.466051	0.631328	0.778658	0.781707		Ca. Accumulibacter	Alpha-1,4-glucan:maltose-1-phosphate maltosyltransferase 1 [Candidatus Accumulibacter sp. BA-93].	Intracellular
STM1_209413	0	0	0		0	0.652031				Dechloromonas	proline--tRNA ligase [Dechloromonas sp.].	Intracellular
STM1_215373	0	0.269581	0	0.363598	0.424315	0.596196	0.690831	0.795065		Thermomonas sp. HDW16	chaperonin GroEL [Thermomonas sp. HDW16].	Intracellular
STM1_222527	0	0	0.238771		0.478288	0.69567				Dechloromonas	methylmalonyl-CoA mutase [Dechloromonas hortensis].	Intracellular
STM1_38862	0	0		0.63001	0.745805					Dechloromonas	MULTISPECIES: cold-shock protein [Azonexus].	Intracellular
STM1_267562	0	0	0	0.282644						Candidatus Propionivibrio aalborgensis	symmetrical bis(5'-nucleosyl)-tetraphosphatase [Candidatus Propionivibrio aalborgensis].	Intracellular
STM1_136624	0	0	0	0.36946	0.466424	0.809287		0.841448		Ca. Accumulibacter	bifunctional aldehyde dehydrogenase/enoyl-CoA hydratase [Candidatus Accumulibacter sp. BA-93].	Intracellular
STM1_177843	0	0.00699967				0.224715	0.611068	0.710556		Ca. Accumulibacter	phage tail protein [Candidatus Accumulibacter phosphatis].	Intracellular
STM1_78054	0	0	0.652838	0.538922						Ca. Accumulibacter	O-acetylserine sulfhydrylase [Candidatus Accumulibacter sp. BA-93].	Intracellular
STM1_61180	0	0.229256	0.196339	0.358838						Ca. Accumulibacter	50S ribosomal protein L13 [Candidatus Accumulibacter sp. BA-92].	Intracellular
STM1_24925	0	0	0.465059	0.414914		0.665345				Dechloromonas	polyphosphate kinase 2 [Dechloromonas sp.].	Intracellular
STM1_66471	0	0	0	0.364699	0.528967	0.556145	0.695623			Ca. Accumulibacter	Cysteine--tRNA ligase [Candidatus Accumulibacter sp. BA-93].	Intracellular
STM1_38474	0		0.356293	0.379006			0.739614			Ca. Accumulibacter	Fatty acyl-CoA reductase [Candidatus Accumulibacter sp. BA-93].	Intracellular
STM1_10281	0	0			0.406585					Dechloromonas	phenylalanine--tRNA ligase subunit beta [Dechloromonas sp.].	Intracellular
STM1_23281	0	0	0	0.331531						Candidatus Propionivibrio aalborgensis	bifunctional aconitate hydratase 2/2-methylisocitrate dehydratase [Candidatus Propionivibrio aalborgensis].	Intracellular
STM1_84432	0	0.171263								Ca. Accumulibacter	biotin biosynthesis protein BioC [Candidatus Accumulibacter sp. BA-93].	Intracellular
STM1_101128	0	0	0.10739		0.490686		0.667468	0.778459		Ca. Accumulibacter	Glycine--tRNA ligase beta subunit [Candidatus Accumulibacter sp. BA-93].	Intracellular
STM1_244958	0	0.152299	0.490271		0.432383					Ca. Accumulibacter	Acrylyl-CoA reductase AcuI [Candidatus Accumulibacter sp. BA-93].	Intracellular
STM1_177839	0	0	0	0	0.466923	0.505031	0.571238	0.66343	0.705471	Ca. Accumulibacter	hypothetical protein DVS81_03885 [Candidatus Accumulibacter phosphatis].	Intracellular
STM1_128906	0	0		0.236842	1					Ca. Accumulibacter	Twitching mobility protein [Candidatus Accumulibacter sp. BA-93].	Intracellular
STM1_17787	0	0	0		0			0.774405	0.814477	Ca. Accumulibacter	hypothetical protein AW11_02468 [Candidatus Accumulibacter sp. BA-93].	Intracellular
STM1_91428	0									Ca. Accumulibacter	Thioredoxin-1 [Candidatus Accumulibacter sp. BA-92].	Intracellular
STM1_76641	0									Ca. Accumulibacter	response regulator [Candidatus Accumulibacter phosphatis].	Intracellular
STM1_66475	0	0	0.636204	0.379497	0.827667	1		1	1	Ca. Accumulibacter	HSP-70 cofactor [Candidatus Accumulibacter sp. BA-93].	Intracellular
STM1_109587	0				0.731898		1			Ca. Accumulibacter	50S ribosomal protein L21 [Candidatus Accumulibacter sp. BA-93].	Intracellular
STM1_27505	0	0	0	0.34708	0.499674	0.583361				Dechloromonas	inorganic diphosphatase [Dechloromonas sp.].	Intracellular
STM1_129165	0	0	0.116715	0.329132	0.65075					Ca. Accumulibacter	putative enoyl-CoA hydratase echA8 [Candidatus Accumulibacter sp. BA-93].	Intracellular
STM1_27507	0	0			0.394681					Dechloromonas	P-II family nitrogen regulator [Ferribacterium limneticum].	Intracellular
STM1_84440	0		0	0.40663	1					Ca. Accumulibacter	putative esterase of the alpha/beta hydrolase fold protein [Candidatus Accumulibacter sp. BA-93].	Intracellular
STM1_210030	0	0.0430094	0.184806	0.422076						Ca. Accumulibacter	Tropinesterase [Candidatus Accumulibacter sp. BA-93].	Intracellular
STM1_177838	0	0	0	0	0.300961	0.464048	0.495796	0.588537	0.669585	Ca. Accumulibacter	hypothetical protein E4Q23_17715	Intracellular
STM1_20623	0	0	0	0	0.191608		0.678829			Ca. Accumulibacter	Vegetative protein 300 [Candidatus Accumulibacter sp. BA-93].	Intracellular
STM1_116047	0	0	0	0	0.545058	0.673625	0.713168	0.822476	0.828797	Dechloromonas	branched chain amino acid ABC transporter substrate-binding protein [Betaproteobacteria bacterium HGW-Betaproteobacteria-10].	Secreted
STM1_88206	0	0.188331			0.599718	0.568836				Dechloromonas	acyl-CoA carboxylase subunit beta [Dechloromonas sp.].	Intracellular
STM1_76657	0	0	0	0	0		0.455637			Ca. Accumulibacter	hydroxyacylglutathione hydrolase [Candidatus Accumulibacter sp. BA-93].	Intracellular
STM1_19630	0	0.0334483	0.064649		0.0647227	0.212613	0.294808			Ca. Accumulibacter	hypothetical protein AW11_03698 [Candidatus Accumulibacter sp. BA-93].	Intracellular
STM1_259728	0	0	0	0.0977274	0.617533					Dechloromonas	NADH-quinone oxidoreductase subunit G [Dechloromonas sp.].	Intracellular
STM1_373894	0		0	0		0.82062				Dechloromonas	universal stress protein [Dechloromonas sp.].	Intracellular
STM1_91437	0	0	0	0.434552	0.579083	0.650191	0.693239			Ca. Accumulibacter	Acyl-CoA-binding protein [Candidatus Accumulibacter sp. BA-93].	Intracellular
STM1_172747	0	0	0.455863	0.436528	0.686643	0.759833		0.834403	0.893848	Ca. Accumulibacter	50S ribosomal protein L23 [Candidatus Accumulibacter sp. BA-93].	Intracellular
STM1_188871	0	0.307127	0	0	0		0.679804			Dechloromonas	histidinol-phosphate transaminase [Dechloromonas sp.].	Intracellular
STM1_281177	0				0	0.614558				Delftia	MULTISPECIES: 50S ribosomal protein L4 [Delftia].	Intracellular
STM1_79194	0	0.0620109			0.697242	0.750113	0.824228			Dechloromonas	DUF853 domain-containing protein [Quatrionicoccus australiensis].	Intracellular
STM1_305282	0							0.712281		Stenotrophomonas maltophilia	hypothetical protein PPNHDAEG_03060 [Stenotrophomonas maltophilia].	Intracellular
STM1_3529	0		0.134039	0.335487	0.506565	0.635401	0.75474		0.830906	Dechloromonas	outer membrane protein assembly factor BamB [Dechloromonas sp.].	Secreted
STM1_310142	0	0.355305			0.528776					Ca. Accumulibacter	DNA topoisomerase 3 [Candidatus Accumulibacter sp. BA-93].	Intracellular
STM1_246323	0	0.372031		0.477445		1	0.813267			Verrucomicrobia bacterium ADurb.Bin018 (anaerobic digester metagenome)	hypothetical protein BWX54_02266 [Verrucomicrobia bacterium ADurb.Bin018].	Intracellular
STM1_26531	0	0	0	0.210877	0.49636	0.553628	0.621208	0.74825	0.76672	Dechloromonas	phage tail sheath subtilisin-like domain-containing protein [Dechloromonas sp.].	Intracellular
STM1_12223	0	0	0	0.446441	0.57844	0.637514	0.725911			Dechloromonas	2-oxoglutarate dehydrogenase complex dihydrolipoyllysine-residue succinyltransferase [Dechloromonas denitrificans].	Intracellular
STM1_112756	0	0	0.103384							Ca. Accumulibacter	Nucleoside diphosphate kinase [Candidatus Accumulibacter sp. BA-93].	Intracellular
STM1_38055	0	0	0	0	0.632242	0.601485	0.590254	0.796083		Ca. Accumulibacter	putative manganese-dependent inorganic pyrophosphatase [Candidatus Accumulibacter sp. BA-93].	Intracellular
STM1_24590	0	0.129722								Dechloromonas	ornithine cyclodeaminase family protein [Dechloromonas sp.].	Intracellular
STM1_151477	0			0.312363	0.439636	0.633826		1		Dechloromonas	NADP-dependent isocitrate dehydrogenase [Dechloromonas sp. H13].	Intracellular
STM1_20463	0	0	0	0.384122	0.428382	0.705247	0.719406			Ca. Accumulibacter	Nitrogen regulatory protein P-II [Candidatus Accumulibacter sp. BA-93].	Intracellular
STM1_172727	0	0		0.462		0.635345				Ca. Accumulibacter	30S ribosomal protein S13 [Candidatus Accumulibacter sp. BA-92].	Intracellular
STM1_236117	0									Ca. Accumulibacter	Sirohydrochlorin cobaltochelatase [Candidatus Accumulibacter sp. BA-93].	Intracellular
STM1_109533	0	0.166891				0.872014	0.91335			Ca. Accumulibacter	Ribulose bisphosphate carboxylase [Candidatus Accumulibacter sp. BA-93].	Intracellular
STM1_334085	0	0	0		0		0.815831			Dechloromonas	50S ribosomal protein L22 [Dechloromonas sp. H13].	Intracellular
STM1_142273	0	0	0	0	0.356481		0.657522			Ca. Accumulibacter	Nitrite reductase precursor [Candidatus Accumulibacter sp. BA-93].	Intracellular
STM1_38884	0	0.134731	0.0349111	0.143771	0.540788	0.605118	0.725348	0.814783	0.840642	Rhodocyclaceae bacterium (groundwater metagenome)	cold shock protein (beta-ribbon CspA family) [Rhodocyclaceae bacterium].	Intracellular
STM1_8347	0	0	0		0.289726					Ca. Accumulibacter	Asparagine synthetase [glutamine-hydrolyzing] 1 [Candidatus Accumulibacter sp. BA-93].	Intracellular
STM1_60471	0									Mariniflexile maritimum	ribonuclease R [Mariniflexile maritimum].	Intracellular
STM1_20624	0	0	0	0.472603	0.583444	0.666111	0.745015	0.820707	0.860544	Ca. Accumulibacter	50S ribosomal protein L1 [Candidatus Accumulibacter sp. BA-93].	Intracellular
STM1_172737	0	0	0	0.458771	0.571236	0.64591	0.719904	0.776877		Ca. Accumulibacter	50S ribosomal protein L5 [Candidatus Accumulibacter sp. BA-93].	Intracellular
STM1_50220	0	0	0	0.480165	0.699303	0.730325				Ca. Accumulibacter	Lon protease [Candidatus Accumulibacter sp. BA-93].	Intracellular
STM1_136627	0		0		0.306677	0.327305	0.60496		0.683017	Ca. Accumulibacter	hypothetical protein AW11_01664 [Candidatus Accumulibacter sp. BA-93].	Intracellular
STM1_179563	0			0.463308						Dechloromonas	acetate--CoA ligase [Dechloromonas sp.].	Intracellular
STM1_114918	0	0	0	0	0.407746		0.541597		0.837248	Methylobacter sp. (freshwater metagenome)	lactoylglutathione lyase [Methylobacter sp.].	Intracellular
STM1_353262	0	0.221518	0.270053	0.431671	0.614998	0.692252	0.736624	0.806616	0.841999	Dechloromonas	CBS domain-containing protein [Dechloromonas sp.].	Intracellular
STM1_100522	0	0.0168955	0.0264031	0.261727	0.456577	0.610266	0.747059		0.750687	Ca. Accumulibacter	Malate synthase A [Candidatus Accumulibacter sp. BA-93].	Intracellular
STM1_61152	0	0	0	0.0672851	0.506168	0.598461	0.64223	0.771579		Ca. Accumulibacter	Enolase [Candidatus Accumulibacter sp. BA-93].	Intracellular
STM1_228125	0	0	0	0.390692			0.738094			Dechloromonas	acetate/propionate family kinase [Dechloromonas sp.].	Intracellular
STM1_82554	0	0	0	0.138493						Ca. Accumulibacter	General stress protein CTC [Candidatus Accumulibacter sp. BA-93].	Intracellular
STM1_100526	0	0.482573		0.246774	0.348912	0.531878	0.638357			Ca. Accumulibacter	Isocitrate lyase [Candidatus Accumulibacter sp. BA-93].	Intracellular
STM1_172748	0	0	0	0.216831	0.48576	0.790084	0.680141	0.79148	0.835124	Ca. Accumulibacter	50S ribosomal protein L4 [Candidatus Accumulibacter sp. BA-93].	Intracellular
STM1_173526	0	0.107307			0.50324	0.708372			0.807	Ca. Accumulibacter	Alkyl hydroperoxide reductase subunit C [Candidatus Accumulibacter sp. BA-93].	Intracellular
STM1_70829	0	0	0	0	0.359706	0.641808	0.668644	0.719404	0.764604	Ca. Accumulibacter	Quinone oxidoreductase 1 [Candidatus Accumulibacter sp. BA-93].	Intracellular
STM1_120373	0	0	0.146048	0.272348						Dechloromonas	cyanophycin synthetase [Dechloromonas sp.].	Intracellular
STM1_48368	0			0.43224		0.69394				Dechloromonas	3-deoxy-7-phosphoheptulonate synthase AroG [Dechloromonas sp. H13].	Intracellular
STM1_20618	0	0	0.301162		0.56236	0.600347	0.722567			Ca. Accumulibacter	30S ribosomal protein S7 [Candidatus Accumulibacter sp. BA-93].	Intracellular
STM1_320481	0	0	0	0.548266	0.533625	0.69741				Dechloromonas	50S ribosomal protein L17 [Dechloromonas sp.].	Intracellular
STM1_79240	0			0		0.868805				Dechloromonas	F0F1 ATP synthase subunit gamma [Dechloromonas sp.].	Intracellular
STM1_251824	0	0.241087		0.377633	0.436919	0.651216		0.788214	0.801193	Ca. Accumulibacter	30S ribosomal protein S7 [Candidatus Accumulibacter phosphatis].	Intracellular
STM1_83223	0	0	0	0			1		0.790444	Ca. Accumulibacter	Arginine--tRNA ligase [Candidatus Accumulibacter sp. BA-93].	Intracellular
STM1_199616	0	0		0.237126						Ca. Accumulibacter	Dihydrolipoyl dehydrogenase [Candidatus Accumulibacter sp. BA-93].	Intracellular
STM1_209407	0	0.12248	0.406954	0.473021						Dechloromonas	50S ribosomal protein L13 [Dechloromonas sp. H13].	Intracellular
STM1_149068	0	0.362073		0.364668		0.647532				Dechloromonas	2-(1,2-epoxy-1,2-dihydrophenyl)acetyl-CoA isomerase [Dechloromonas sp.].	Intracellular
STM1_91458	0									Ca. Accumulibacter	Sulfite reductase [ferredoxin] [Candidatus Accumulibacter sp. BA-93].	Intracellular
STM1_112785	0	0	0.105878		0.498559	0.628878	0.754051		0.849269	Ca. Accumulibacter	Glucose-6-phosphate isomerase [Candidatus Accumulibacter sp. BA-93].	Intracellular
STM1_157356	0		0	0.515083	0.376511	0.553348				Hydrogenophilales bacterium 28-61-23 (mine drainage metagenome)	response regulator [Hydrogenophilales bacterium 28-61-23].	Intracellular
STM1_100454	0	0	0	0.39609						Ca. Accumulibacter	Cyanophycin synthetase [Candidatus Accumulibacter sp. BA-93].	Intracellular
STM1_103240	0	0	0	0	0.476336	0.535204	0.631638	0.699225	0.784158	Ca. Accumulibacter	hypothetical protein AW11_02703 [Candidatus Accumulibacter sp. BA-93].	Intracellular
STM1_340965	0					0.890452				Bacteroidia bacterium	elongation factor Tu	Intracellular
STM1_19962	0	0					0.031272			Xanthomonadaceae bacterium	50S ribosomal protein L5 [Pseudoxanthomonas suwonensis].	Intracellular
STM1_112813	0	0.114429		0.351267	0.40501	1	0.815645			Ca. Accumulibacter	hypothetical protein AW11_03198 [Candidatus Accumulibacter sp. BA-93].	Intracellular
STM1_9896	0	0	0.342914	0.593324	0.587431	1				Ca. Accumulibacter	Acyl-CoA dehydrogenase [Candidatus Accumulibacter sp. BA-93].	Intracellular
STM1_71811	0	0	0	0.308187		0.632318				Dechloromonas	aconitate hydratase AcnA [Dechloromonas sp.].	Intracellular
STM1_212493	0	0	0	0.385069	0.499473	0.620426		1		Dechloromonas	acetyl-CoA carboxylase biotin carboxylase subunit [Dechloromonas sp.].	Intracellular
STM1_177848	0	0	0	0	0	0.325506	0.602219			Ca. Accumulibacter	hypothetical protein DVS81_03840 [Candidatus Accumulibacter phosphatis].	Intracellular
STM1_216174	0			0.417281			0.738717	0.751975		Ca. Accumulibacter	30S ribosomal protein S20 [Candidatus Accumulibacter sp. BA-93].	Intracellular
STM1_79239	0	0.124518	0.0846353	0.313667	0.562465	0.683119	0.714001	0.80839	0.85164	Dechloromonas	F0F1 ATP synthase subunit alpha [Dechloromonas sp. H13].	Intracellular
STM1_7675	0	0				0.482126				Dechloromonas	peptidoglycan DD-metalloendopeptidase family protein [Dechloromonas sp. H13].	Secreted
STM1_149406	0	0.0783866								Dechloromonas	30S ribosomal protein S6 [Dechloromonas sp.].	Intracellular
STM1_146690	0			0			0.463533			Ca. Accumulibacter	Crotonyl-CoA reductase [Candidatus Accumulibacter sp. BA-93].	Intracellular
STM1_291376	0	0.211902				0.674641	0.746357	0.808783	0.836733	Dechloromonas	acetate--CoA ligase [Dechloromonas sp.].	Intracellular
STM1_1481	0	0	0.0688118	0.327758	0.603285	0.696196	0.722035	0.755996	0.815388	Ca. Accumulibacter	S-adenosylmethionine synthase [Candidatus Accumulibacter sp. BA-93].	Intracellular
STM1_219409	0	0.0411997		0.2472	0.570454	0.656528	0.790685	0.838086	0.881994	Betaproteobacteria bacterium HGW-Betaproteobacteria-10 (groundwater metagenome)	bifunctional aconitate hydratase 2/2-methylisocitrate dehydratase [Betaproteobacteria bacterium HGW-Betaproteobacteria-10].	Intracellular
STM1_34823	0	0	0.660788	0.823702	0.906159					Dechloromonas	adenosylcobalamin-dependent ribonucleoside-diphosphate reductase [Dechloromonas sp.].	Intracellular
STM1_276022	0	0	0	0	0.434971	0.564549	0.641846		0.604745	Ca. Accumulibacter	NAD-specific glutamate dehydrogenase [Candidatus Accumulibacter sp. BA-93].	Intracellular
STM1_91471	0	0	0.0268704	0.0440907	0.322224					Ca. Accumulibacter	Aminomethyltransferase [Candidatus Accumulibacter sp. BA-93].	Intracellular
STM1_16656	0	0.23071		0.564795				1	0.831128	Ca. Accumulibacter	LIV-I protein F [Candidatus Accumulibacter sp. BA-93].	Intracellular
STM1_364037	0	0	0.104551	0.30556				0.728804	1	Acidithiobacillus caldus	type I restriction-modification system subunit M [Acidithiobacillus caldus].	Intracellular
STM1_129166	0	0	0.0222056		0.702928	0.753885	0.818228	0.868826		Ca. Accumulibacter	poly(R)-hydroxyalkanoic acid synthase, class III, PhaC subunit [Candidatus Accumulibacter sp. BA-93].	Intracellular
STM1_181144	0	0	0	0	0.292103					Ca. Accumulibacter	putative metal-dependent hydrolase of the TIM-barrel fold protein [Candidatus Accumulibacter sp. BA-93].	Intracellular
STM1_1503	0		0.105541							Ca. Accumulibacter	Glutamine--fructose-6-phosphate aminotransferase [isomerizing] [Candidatus Accumulibacter sp. BA-93].	Intracellular
STM1_228185	0	0.0404572								Dechloromonas	bifunctional aldehyde dehydrogenase/enoyl-CoA hydratase [Candidatus Accumulibacter sp. BA-91].	Intracellular
STM1_1465	0	0	0			0.633918				Ca. Accumulibacter	1,4-alpha-glucan branching enzyme GlgB [Candidatus Accumulibacter sp. BA-93].	Intracellular
STM1_122256	0	0.0707259			0.501281	0.570203		0.768699		Acidobacteria bacterium ADurb.Bin340 (anaerobic digester metagenome)	Succinyl-CoA ligase (ADP-forming) subunit beta [Acidobacteria bacterium ADurb.Bin340].	Intracellular
STM1_334086	0	0.475814								Dechloromonas	30S ribosomal protein S3 [Dechloromonas denitrificans].	Intracellular
STM1_61175	0	0		0.124592				0.785098		Ca. Accumulibacter	Proline--tRNA ligase [Candidatus Accumulibacter sp. BA-93].	Intracellular
STM1_334081	0	0	0	0	0.636523	0.840121	0.757054	0.831493	0.85092	Dechloromonas	50S ribosomal protein L4 [Ferribacterium limneticum].	Intracellular
STM1_227691	0	0.210776		0.198202	0.484753					Ca. Accumulibacter	polyphosphate kinase 2 [Candidatus Accumulibacter sp. BA-93].	Intracellular
STM1_91448	0	0	0	0.125489	0.207344	0.596906				Ca. Accumulibacter	30S ribosomal protein S15 [Candidatus Accumulibacter sp. BA-93].	Intracellular
STM1_259714	0	0			0.351402					Dechloromonas	sulfate adenylyltransferase subunit CysN [Quatrionicoccus australiensis].	Intracellular
STM1_172723	0	0.0904424	0.135307	0.304416	0.585539	0.651553	0.70537	0.788597	0.858063	Ca. Accumulibacter	50S ribosomal protein L17 [Candidatus Accumulibacter sp. BA-93].	Intracellular
STM1_337017	0	0	0.15621		0.453815	0.531934	0.704072	0.945568	0.963506	Dechloromonas	glutathione S-transferase N-terminal domain-containing protein [Dechloromonas sp.].	Intracellular
STM1_340974	0				0.117041					Bacteroidetes bacterium	DNA-directed RNA polymerase subunit beta'	Intracellular
STM1_239422	0	0.0123202	0.0352079		0.481053	0.45868	0.652466		0.804182	Ca. Accumulibacter	hypothetical protein AW11_00530 [Candidatus Accumulibacter sp. BA-93].	Intracellular
STM1_9525	0	0.0948241	0.220673	0.360623	0.486365	0.594221	0.714651		0.826078	Dechloromonas	50S ribosomal protein L17 [Dechloromonas sp.].	Intracellular
STM1_149407	0	0.0294823		0.580047	0.498235		1		0.822424	Dechloromonas	acyl-CoA dehydrogenase [Dechloromonas sp.].	Intracellular
STM1_198045	0	0	0.48728							Dechloromonas	D-amino acid aminotransferase [Dechloromonas sp. H13].	Intracellular
STM1_267869	0	0		0		0.694947				Ca. Accumulibacter	Succinyl-CoA:coenzyme A transferase [Candidatus Accumulibacter sp. BA-93].	Intracellular
STM1_13096	0	0	0.0898097							Ca. Accumulibacter	hypothetical protein AW11_03042 [Candidatus Accumulibacter sp. BA-93].	Intracellular
STM1_172743	0	0.173025			0.5802	0.67613	0.762425	0.845616		Ca. Accumulibacter	30S ribosomal protein S3 [Candidatus Accumulibacter sp. BA-93].	Intracellular
STM1_65280	0	0	0	0.217471				0.685474	1	Ca. Accumulibacter	Methylmalonyl-CoA carboxyltransferase 12S subunit [Candidatus Accumulibacter sp. BA-92].	Intracellular
STM1_61189	0	0	0.0358714		0.454577	0.611274	0.729921	0.718737		Ca. Accumulibacter	Phosphoribosylformylglycinamidine cyclo-ligase [Candidatus Accumulibacter sp. BA-93].	Intracellular
STM1_71806	0		0	0.230109		0.574363				Dechloromonas	type I glyceraldehyde-3-phosphate dehydrogenase [Dechloromonas denitrificans].	Intracellular
STM1_5588	0	0	0	0.116342	0.519331	0.663061	0.679767	0.800538	0.823847	Ca. Accumulibacter	polyphosphate:AMP phosphotransferase [Candidatus Accumulibacter sp. BA-93].	Intracellular
STM1_191106	0	0.637357	0.845935							Dechloromonas	CHAD domain-containing protein [Dechloromonas sp.].	Intracellular
STM1_244916	0	0.19205	0.219771							Ca. Accumulibacter	Arabinose 5-phosphate isomerase KdsD [Candidatus Accumulibacter sp. BA-93].	Intracellular
STM1_67515	0	0.395629								Ca. Accumulibacter	pyruvate kinase [Candidatus Accumulibacter phosphatis].	Intracellular
STM1_100487	0	0.0160191		0.0766856	0.492298	0.721218	0.749887		0.847232	Ca. Accumulibacter	Acetyl-coenzyme A synthetase [Candidatus Accumulibacter sp. BA-93].	Intracellular
STM1_93604	0	0	0.377628	0.534463	0.696983	0.733263	0.749969			Ca. Accumulibacter	Translation initiation factor IF-2 [Candidatus Accumulibacter sp. BA-93].	Intracellular
STM1_56620	0	0	0	0		0.455694	0.613242			Dechloromonas	CHAD domain-containing protein [Dechloromonas sp.].	Intracellular
STM1_1275	0	0	0.222676	0.376862	0.814479	0.784321	0.758657	0.842193	0.845883	Ca. Accumulibacter	Cob(I)yrinic acid a,c-diamide adenosyltransferase [Candidatus Accumulibacter sp. BA-93].	Intracellular
STM1_184383	0	0.488868	0.170099	0.225698	1	1	1			Dechloromonas	MULTISPECIES: 30S ribosomal protein S8 [Dechloromonas].	Intracellular
STM1_38878	0	0	0.0193958	0.195115	0.522818	0.648653	0.929482		0.857821	Dechloromonas	isocitrate lyase	Intracellular
STM1_194382	0	0	0	0	0	0.460853	0.352111			Ca. Accumulibacter	putative peroxiredoxin [Candidatus Accumulibacter sp. BA-93].	Intracellular
STM1_63853	0	0	0.297267	0.162435	0.597964	0.876575	0.747666			Propionivibrio sp.	DUF2252 domain-containing protein	Intracellular
STM1_79189	0	0.0198804		0.214402	0.461819					Dechloromonas	Holliday junction branch migration protein RuvA [Dechloromonas sp.].	Intracellular
STM1_141478	0	0	0.189366	0.13717	0.615427	0.708699	0.851392	1	1	Dechloromonas	50S ribosomal protein L1 [Dechloromonas sp.].	Intracellular
STM1_133826	0	0	0		0.749955	0.752654				Ca. Accumulibacter	Elongation factor Ts [Candidatus Accumulibacter sp. BA-93].	Intracellular
STM1_100462	0	0	0		0.119936	0.59991				Ca. Accumulibacter	NADH-quinone oxidoreductase subunit C 1 [Candidatus Accumulibacter sp. BA-93].	Intracellular
STM1_281516	0	0			0	0.6546				Dechloromonas	magnesium transporter CorA [Dechloromonas sp.].	Intracellular
STM1_38873	0	0	0.197075		0.475473	0.692687	0.732339	0.816103	0.862483	Dechloromonas	malate synthase A [Dechloromonas sp. H13].	Intracellular
STM1_11233	0	0								Ca. Accumulibacter	Methionine synthase [Candidatus Accumulibacter sp. BA-93].	Intracellular
STM1_235882	0	0	0.128113		0.228332	0.450696				Ca. Accumulibacter	Argininosuccinate synthase [Candidatus Accumulibacter sp. BA-93].	Intracellular
STM1_120812	0	0	0.0279806	0.0541282	0.189866	0.50047			0.677011	Ca. Accumulibacter	Universal stress protein [Candidatus Accumulibacter sp. BA-93].	Intracellular
STM1_177853	0	0	0	0.0955544	0.415404	0.468882	0.46226		0.692385	Ca. Accumulibacter	T4-like virus tail tube protein gp19 [Candidatus Accumulibacter sp. BA-93].	Intracellular
STM1_334093	0	0.198335	0.336853	0.458389	0.637267				0.831378	Dechloromonas	30S ribosomal protein S14 [Dechloromonas sp. H13].	Intracellular
STM1_79362	0	0	0	0	0.575813	0.683918	0.695709	0.768818	0.788289	Ca. Accumulibacter	Leucine-, isoleucine-, valine-, threonine-, and alanine-binding protein precursor [Candidatus Accumulibacter sp. BA-93].	Secreted
STM1_69903	0	0	0.183091	0.281262		0.624848				Dechloromonas	DNA topoisomerase (ATP-hydrolyzing) subunit B [Dechloromonas sp.].	Intracellular
STM1_132355	0	0	0	0	0.585807	0.717472		0.777562		Ca. Accumulibacter	nucleoside triphosphatase NudI [Candidatus Accumulibacter sp. BA-93].	Intracellular
STM1_134377	0			0	0.425076					Ca. Accumulibacter	hypothetical protein AW11_03452 [Candidatus Accumulibacter sp. BA-93].	Intracellular
STM1_23138	0	0.0419915		0.296406		0.549023				Ca. Accumulibacter	Methylmalonyl-CoA carboxyltransferase 12S subunit [Candidatus Accumulibacter sp. BA-92].	Intracellular
STM1_180441	0			1						Curvibacter sp. (freshwater metagenome)	energy-dependent translational throttle protein EttA [Curvibacter sp.].	Intracellular
STM1_46044	0	0	0.0596814		0.479794	0.65201	0.752779			Betaproteobacteria bacterium HGW-Betaproteobacteria-10 (groundwater metagenome)	rod shape-determining protein [Betaproteobacteria bacterium HGW-Betaproteobacteria-10].	Intracellular
STM1_198262	0	0	0.236849		0.449226					Ca. Accumulibacter	transcriptional regulator BolA [Candidatus Accumulibacter sp. BA-93].	Intracellular
STM1_112774	0	0	0.0736362	0.457664		0.318591				Ca. Accumulibacter	30S ribosomal protein S6 [Candidatus Accumulibacter sp. BA-93].	Intracellular
STM1_38902	0	0	0	0.273568	0.593916	0.73819	0.787074	0.840316	0.878853	Dechloromonas	biosynthetic-type acetolactate synthase large subunit [Dechloromonas sp.].	Intracellular
STM1_71809	0		0.424498			0.658489		0.764967	0.798441	Dechloromonas	phosphoglycerate kinase [Azonexus hydrophilus].	Intracellular
STM1_235382	0		0	0	0	0.646276				Alphaproteobacteria	MULTISPECIES: DSD1 family PLP-dependent enzyme [Alphaproteobacteria].	Intracellular
STM1_232478	0	0	0.0268276	0.0818289	0.509319	0.598967	0.675316	0.742315	0.791128	Ca. Accumulibacter	Maltodextrin phosphorylase [Candidatus Accumulibacter sp. BA-93].	Intracellular
STM1_232478	0	0	0.0268276	0.0818289	0.509319	0.598967	0.675316	0.742315	0.791128	Ca. Accumulibacter	Maltodextrin phosphorylase [Candidatus Accumulibacter sp. BA-93].	Intracellular
STM1_50218	0	0.104719	0.199825		0.575959	0.643427	0.740163	0.765121	0.803237	Ca. Accumulibacter	Stress protein H5 [Candidatus Accumulibacter sp. BA-93].	Intracellular
STM1_107110	0	0.0466574	0.288154			0.631942				Ca. Accumulibacter	glycerol kinase	Intracellular
STM1_85410	0	0	0.104303		0.523874					Ca. Accumulibacter	hypothetical protein AW11_02986 [Candidatus Accumulibacter sp. BA-93].	Intracellular
STM1_13100	0	0	0.198926	0.499779	0.52025	0.671844	0.659123		1	Ca. Accumulibacter	Solvent efflux pump periplasmic linker SrpA precursor [Candidatus Accumulibacter sp. BA-93].	Secreted
STM1_1490	0			0.305151	0.415952					Ca. Accumulibacter	Fimbrial assembly protein (PilN) [Candidatus Accumulibacter sp. BA-93].	Intracellular
STM1_7672	0					0.604655				Dechloromonas	H-NS histone family protein [Dechloromonas sp.].	Intracellular
STM1_133828	0		0			0.40192				Ca. Accumulibacter	Ribosome-releasing factor [Candidatus Accumulibacter sp. BA-93].	Intracellular
STM1_206737	0	0	0.395256		0.488	0.560586	0.641659	0.785267	0.787413	Ca. Accumulibacter	dihydrolipoyllysine-residue acetyltransferase [Candidatus Accumulibacter phosphatis].	Intracellular
STM1_96090	0	0.0377165		0.51581	0.626092	0.565116	0.786783			Ca. Accumulibacter	30S ribosomal protein S16 [Candidatus Accumulibacter sp. BA-93].	Intracellular
STM1_32886	0	0	0.0441373	0.276321	0.475696	0.622923	0.752703	0.752001	0.740833	Dechloromonas	pyruvate dehydrogenase (acetyl-transferring), homodimeric type [Dechloromonas sp.].	Intracellular
STM1_20443	0	0	0	0	0.402725		0.617946	0.465542		Ca. Accumulibacter	Bifunctional protein PutA [Candidatus Accumulibacter sp. BA-93].	Intracellular
STM1_10764	0	0.350036			0.265066					Burkholderia ubonensis	hypothetical protein [Burkholderia ubonensis].	Intracellular
STM1_188899	0	0.359102	0.24831	0.424628						Dechloromonas	30S ribosomal protein S14 [Dechloromonas sp. H13].	Intracellular
STM1_39251	0	0		0	0.300212					Dechloromonas	3-hydroxyacyl-ACP dehydratase FabZ [Ferribacterium limneticum].	Intracellular
STM1_222529	0	0	0.471871			0.676869	0.754172	0.786045	0.773248	Dechloromonas	acyl-CoA carboxylase subunit beta [Dechloromonas sp.].	Intracellular
STM1_317931	0		0		0.131698					Ca. Accumulibacter	Adenosylhomocysteinase [Candidatus Accumulibacter sp. BA-93].	Intracellular
STM1_39262	0	0	0			0.744294	0.804214			Dechloromonas	30S ribosomal protein S2	Intracellular
STM1_96093	0		0			0.648777	0.775575		0.879604	Ca. Accumulibacter	50S ribosomal protein L19 [Candidatus Accumulibacter sp. BA-93].	Intracellular
STM1_31515	0	0		0.0762365		0.867536				Ca. Accumulibacter	NAD-specific glutamate dehydrogenase [Candidatus Accumulibacter aalborgensis].	Intracellular
STM1_25010	0			0.100851	0.0989601				0.837648	Candidatus Propionivibrio aalborgensis	chaperonin GroEL [Candidatus Propionivibrio aalborgensis].	Intracellular
STM1_228127	0	0	0	0	0.526839	0.809327	0.758685	0.780405		Dechloromonas	phosphate acetyltransferase [Dechloromonas sp.].	Intracellular
STM1_14748	0	0		0	0.49235	0.576872	0.856536			Betaproteobacteria bacterium	citrate (Si)-synthase	Intracellular
STM1_228178	0	0.137389	0.199057	0.533893		0.686195				Dechloromonas	type I glutamate--ammonia ligase [Dechloromonas sp.].	Intracellular
STM1_12184	0	0.0333155	0.120552	0.386439	0.560662	0.657838	0.716804	0.751436	0.823805	Dechloromonas	RecName: Full=2,3,4,5-tetrahydropyridine-2,6-dicarboxylate N-succinyltransferase; AltName: Full=Tetrahydrodipicolinate N-succinyltransferase; Short=THDP succinyltransferase; Short=THP succinyltransferase; Short=Tetrahydropicolinate succinylase.	Intracellular
STM1_209406	0				0.625431					Betaproteobacteria bacterium HGW-Betaproteobacteria-7 (groundwater metagenome)	30S ribosomal protein S9 [Betaproteobacteria bacterium HGW-Betaproteobacteria-7].	Intracellular
STM1_209406	0				0.625431					Betaproteobacteria bacterium HGW-Betaproteobacteria-7 (groundwater metagenome)	30S ribosomal protein S9 [Betaproteobacteria bacterium HGW-Betaproteobacteria-7].	Intracellular
STM1_9887	0	0.03635	0.0718258	0.451867	0.626506	0.75196	0.809423	0.854248	0.908132	Dechloromonas	class I poly(R)-hydroxyalkanoic acid synthase [Dechloromonas sp.].	Intracellular
STM1_109536	0	0	0.213671	0.20458		0.492467				Ca. Accumulibacter	Glyceraldehyde-3-phosphate dehydrogenase A [Candidatus Accumulibacter sp. BA-93].	Intracellular
STM1_1473	0		0	0.270911						Ca. Accumulibacter	3-hydroxylaminophenol mutase [Candidatus Accumulibacter sp. BA-93].	Intracellular
STM1_190574	0	0.348813								Dechloromonas	AAA family ATPase [Dechloromonas sp.].	Intracellular
STM1_13067	0	0	0.0857926		0.185874	0.492909	0.214063			Ca. Accumulibacter	PQQ-dependent catabolism-associated beta-propeller protein [Candidatus Accumulibacter sp. BA-93].	Secreted
STM1_129168	0	0	0	0	0.273576	0.381057				Ca. Accumulibacter	Long-chain-fatty-acid--CoA ligase FadD13 [Candidatus Accumulibacter sp. BA-93].	Intracellular
STM1_149419	0	0	0	0.112617			0.685254			Dechloromonas	diguanylate cyclase [Dechloromonas sp.].	Intracellular
STM1_148036	0	0	0	0	0.585379	0.67034	0.737578	0.805412	0.835899	Ca. Accumulibacter	Acetyl-coenzyme A synthetase [Candidatus Accumulibacter sp. BA-93].	Intracellular
STM1_132441	0	0.0507775	0.106832	0.10492	0.37752	0.428965	0.660616	0.638857	0.743002	Ca. Accumulibacter	1,4-alpha-glucan branching enzyme GlgB [Candidatus Accumulibacter sp. BA-93].	Intracellular
STM1_172278	0	0	0	0	0.55596	0.613886	0.6864			Dechloromonas	Hpt domain-containing protein [Dechloromonas sp.].	Intracellular
STM1_133825	0	0	0	0	0.622342	0.744229				Ca. Accumulibacter	30S ribosomal protein S2 [Candidatus Accumulibacter sp. BA-93].	Intracellular
STM1_92381	0	0	0	0	0.135342					Ca. Accumulibacter	Malonyl-CoA decarboxylase (MCD) [Candidatus Accumulibacter sp. BA-93].	Intracellular
STM1_5906	0	0	0	0	0.510509	0.635505	0.680777	0.78945	0.814685	Ca. Accumulibacter	UDP-2,3-diacetamido-2,3-dideoxy-D-glucuronate 2-epimerase [Candidatus Accumulibacter sp. BA-93].	Intracellular
STM1_206417	0			0.34327						Brevundimonas	MULTISPECIES: 30S ribosomal protein S3 [Brevundimonas].	Intracellular
STM1_112611	0	0	0	0	0	0		0.477187		Ca. Accumulibacter	Non-hemolytic phospholipase C precursor [Candidatus Accumulibacter sp. BA-93].	Intracellular
STM1_83049	0	0.11561						0.806398	0.81702	Dechloromonas	PEP-CTERM system TPR-repeat protein PrsT [Dechloromonas sp.].	Secreted
STM1_38910	0		0.40246							Dechloromonas	hypothetical protein HZT41_06565 [Dechloromonas sp.].	Intracellular
STM1_1262	0	0.515279								Ca. Accumulibacter	DNA topoisomerase 4 subunit B [Candidatus Accumulibacter sp. BA-93].	Intracellular
STM1_100463	0	0.224723	0.264824	0.152467	0.688985	0.747795	0.740919			Ca. Accumulibacter	NADH-quinone oxidoreductase subunit D [Candidatus Accumulibacter sp. BA-93].	Intracellular
STM1_3546	0	0.105669				0.511731				Dechloromonas	transcription termination factor Rho [Dechloromonas sp.].	Intracellular
STM1_172736	0			0.56129	0.413443	0.730063				Ca. Accumulibacter	30S ribosomal protein S14 [Candidatus Accumulibacter sp. BA-93].	Intracellular
STM1_116029	0									Dechloromonas	DEAD/DEAH box helicase [Dechloromonas sp.].	Intracellular
STM1_88401	0	0	0	0	0.563123	0.660549		0.773744	0.852357	Ca. Accumulibacter	Acyl-CoA dehydrogenase [Candidatus Accumulibacter sp. BA-93].	Intracellular
STM1_157355	0	0	0.149769	0.264001	0.521484	0.744032	0.785902	0.854205		Dechloromonas	two-component system, chemotaxis family, sensor kinase CheA [Rhodocyclaceae bacterium].	Intracellular
STM1_172290	0	0	0	0	0	0.576887	0.682311			Dechloromonas	PilT/PilU family type 4a pilus ATPase [Dechloromonas sp.].	Intracellular
STM1_206736	0	0.274697		0.229741						Ca. Accumulibacter	Dihydrolipoyl dehydrogenase [Candidatus Accumulibacter sp. BA-93].	Intracellular
STM1_79160	0	0.670453								Dechloromonas	ribosome-associated translation inhibitor RaiA [Dechloromonas sp.].	Intracellular
STM1_146772	0	0	0.136779	0.314179	0.536276	0.500041				Dechloromonas	cob(I)yrinic acid a,c-diamide adenosyltransferase [Dechloromonas sp.].	Intracellular
STM1_233823	0						0.621537			Ca. Accumulibacter	polyphosphate kinase 2 [Candidatus Accumulibacter aalborgensis].	Intracellular
STM1_91426	0	0	0.0667446	0.053878	0.459327	0.605485	0.688257	0.825973	0.613703	Ca. Accumulibacter	Long-chain-fatty-acid--CoA ligase [Candidatus Accumulibacter sp. BA-93].	Intracellular
STM1_193687	0	0.21135	0.219231	0.409726	0.481955					Ca. Accumulibacter	Isoleucine--tRNA ligase [Candidatus Accumulibacter sp. BA-93].	Intracellular
STM1_120210	0	0	0	0.167473	0.434729	0.539823				Dechloromonas	phospholipase [Dechloromonas sp.].	Intracellular
STM1_194727	0	0	0.314187		0.639294					Ca. Accumulibacter	Protein-L-isoaspartate O-methyltransferase [Candidatus Accumulibacter sp. BA-93].	Intracellular
STM1_192916	0	0	0.170608		0.397633	0.52191	0.634817	0.738439		Ca. Accumulibacter	hypothetical protein AW11_03280 [Candidatus Accumulibacter sp. BA-93].	Intracellular
STM1_210022	0	0.206005		0.243434			0.665706			Ca. Accumulibacter	Spore protein SP21 [Candidatus Accumulibacter sp. BA-93].	Intracellular
STM1_177842	0		0.397779	0.355788	0.360447	0.503048	0.604371	0.661143	0.718694	Ca. Accumulibacter	hypothetical protein DVS81_03870 [Candidatus Accumulibacter phosphatis].	Intracellular
STM1_112776	0	0.0435186	0.11143	0.503876		0.687329	0.724521		0.813445	Ca. Accumulibacter	50S ribosomal protein L9 [Candidatus Accumulibacter sp. BA-93].	Intracellular
STM1_91423	0	0.284112								Ca. Accumulibacter	Isochorismatase family protein [Candidatus Accumulibacter sp. BA-93].	Intracellular
STM1_252442	0	0.0355633	0.517193		0.647275	0.586552	0.818617		0.946121	Ca. Accumulibacter	Bifunctional PGK/TIM [Candidatus Accumulibacter sp. BA-93].	Intracellular
STM1_128895	0	0	0.104386	0.255366	0.340053	0.496548	0.578537	0.65528		Ca. Accumulibacter	Chemotaxis protein CheA [Candidatus Accumulibacter sp. BA-93].	Intracellular
STM1_39197	0	0	0	0.326783	0.476611					Dechloromonas	DNA-directed RNA polymerase subunit beta [Dechloromonas sp. H13].	Intracellular
STM1_32867	0	0	0	0.0809606	0.369227	0.566029	0.676782		0.78931	Dechloromonas	DUF484 family protein [Dechloromonas sp.].	Intracellular
STM1_100519	0		0	0.141981						Ca. Accumulibacter	Unfoldase HslU [Candidatus Accumulibacter sp. BA-93].	Intracellular
STM1_109564	0	0	0							Ca. Accumulibacter	Porphobilinogen deaminase [Candidatus Accumulibacter sp. BA-93].	Intracellular
STM1_92376	0	0	0	0.065632	0.264729	0.705317	0.461688			Ca. Accumulibacter	Phosphoenolpyruvate carboxylase [Candidatus Accumulibacter sp. BA-93].	Intracellular
STM1_233340	0						0.341361			Ca. Accumulibacter	TPA: molecular chaperone HtpG	Intracellular
STM1_71799	0	0	0	0	0.510663	0.670912	0.735876	0.812133		Dechloromonas	polyphosphate:AMP phosphotransferase [Dechloromonas sp.].	Intracellular
STM1_1497	0	0	0	0	0.552372	0.617796	0.593574	0.75427		Ca. Accumulibacter	putative manganese-dependent inorganic pyrophosphatase [Candidatus Accumulibacter sp. BA-93].	Intracellular
STM1_66481	0	0	0	0.138289	0.456112	0.536419	0.659946	0.77523	0.773361	Ca. Accumulibacter	putative zinc finger/helix-turn-helix protein, YgiT family [Candidatus Accumulibacter sp. BA-93].	Intracellular
STM1_29645	0	0	0.142628		0.458913					Dechloromonas	ferredoxin--NADP reductase [Dechloromonas sp.].	Intracellular
STM1_149404	0	0	0.0966412	0.378372	0.60999	0.686881	0.833085			Dechloromonas	50S ribosomal protein L9 [Dechloromonas sp.].	Intracellular
STM1_79221	0			0.445972			0.743192		0.83637	Dechloromonas	hypothetical protein HZT41_01165 [Dechloromonas sp.].	Secreted
STM1_61181	0	0	0	0	0	0.375159				Ca. Accumulibacter	30S ribosomal protein S9 [Candidatus Accumulibacter sp. BA-93].	Intracellular
STM1_172740	0		0.39852							Ca. Accumulibacter	30S ribosomal protein S17 [Candidatus Accumulibacter sp. BA-93].	Intracellular
STM1_29255	0		0.275924	0.482983			0.74609			Ca. Accumulibacter	hypothetical protein AW11_02104 [Candidatus Accumulibacter sp. BA-93].	Secreted
STM1_18370	0		0							Ca. Accumulibacter	tyrosine--tRNA ligase [Candidatus Accumulibacter aalborgensis].	Intracellular
STM1_150379	0	0		0.258251	0.50543	0.437082	1			Dechloromonas	protein-export chaperone SecB [Dechloromonas sp. H13].	Intracellular
STM1_317917	0	0	0	0.289579	0.488204	0.416037	0.709906	0.674768		Ca. Accumulibacter	Bacterioferritin [Candidatus Accumulibacter sp. BA-93].	Intracellular
STM1_53123	0	0	0.132093		0.532585	0.647197	0.590252	0.771029	0.804009	Dechloromonas	hypothetical protein KI610_08455 [Ferribacterium limneticum].	Secreted
STM1_259731	0		0				1			Dechloromonas	NADH-quinone oxidoreductase subunit D [Dechloromonas hortensis].	Intracellular
STM1_63761	0				0.310428	0.721997			0.747673	Ca. Accumulibacter	Acetolactate synthase isozyme 3 large subunit [Candidatus Accumulibacter sp. BA-93].	Intracellular
STM1_177844	0	0	0	0	0.420707	0.536788	0.576783	0.678135	0.709259	Ca. Accumulibacter	putative baseplate assembly protein [Candidatus Accumulibacter phosphatis].	Intracellular
STM1_61227	0	0.352606	0.408176	0.446725	0.122831	0.794075				Ca. Accumulibacter	High temperature protein G [Candidatus Accumulibacter sp. BA-93].	Intracellular
STM1_44179	0	0			0		0.542321			Ca. Accumulibacter	Protein-export protein SecB [Candidatus Accumulibacter sp. BA-93].	Intracellular
STM1_90869	0	0.223874	0.252213	0.433178	0.625961	0.720323				Ca. Accumulibacter	TerD family protein [Candidatus Accumulibacter phosphatis].	Intracellular
STM1_227687	0		0.129525				0.645549			Ca. Accumulibacter	hypothetical protein AW11_01027 [Candidatus Accumulibacter sp. BA-93].	Intracellular
STM1_341564	0	0		0.393485	0.331337	0.625647	0.673516			Ca. Accumulibacter	Aspartate ammonia-lyase [Candidatus Accumulibacter sp. BA-93].	Intracellular
STM1_32887	0	0	0	0.324838		1				Dechloromonas	dihydrolipoyllysine-residue acetyltransferase [Dechloromonas sp.].	Intracellular
STM1_239193	0	0	0.165563							Ca. Accumulibacter	30S ribosomal protein S2 [Candidatus Accumulibacter sp.].	Intracellular
STM1_228130	0	0	0	0.279001	0.439364				0.828175	Dechloromonas	DUF883 domain-containing protein [Dechloromonas sp.].	Intracellular
STM1_78209	0		0.392493	0.621349	0.719111				0.871594	Dechloromonas	DUF485 domain-containing protein [Dechloromonas sp.].	Intracellular
STM1_91466	0	0.321908	0.5397	0.16124	0.599302	0.713235	0.687693		0.785249	Ca. Accumulibacter	polysaccharide export protein Wza [Candidatus Accumulibacter sp. BA-93].	Secreted
STM1_72368	0	0		0	0	0.564736				Dechloromonas	polyphosphate kinase 1 [Dechloromonas sp.].	Intracellular
STM1_116059	0	0	0	0	0.252666	1	1			Dechloromonas	AMP-binding protein [Dechloromonas sp.].	Intracellular
STM1_267853	0	0.0180301			0.460982	0.519785	0.665591	0.730915	0.736124	Ca. Accumulibacter	putative phospholipid-binding lipoprotein MlaA precursor [Candidatus Accumulibacter sp. BA-93].	Secreted
STM1_1247	0	0.777856	0.306737	0.490846		0.486961	0.793343	0.787055	0.737736	Ca. Accumulibacter	hypothetical protein AW11_01792 [Candidatus Accumulibacter sp. BA-93].	Intracellular
STM1_132351	0			0.586179			0.653571			Ca. Accumulibacter	hypothetical protein AW11_01164 [Candidatus Accumulibacter sp. BA-93].	Intracellular
STM1_133117	0	0	0.163913							Dechloromonas	PEP-CTERM system TPR-repeat protein PrsT [Dechloromonas sp.].	Secreted
STM1_63559	0		0	0		0.406237				Ca. Accumulibacter	30S ribosomal protein S1 [Candidatus Accumulibacter sp. BA-93].	Intracellular
STM1_119889	0			0.402044						Ca. Accumulibacter	TPA: hypothetical protein DHV85_07895	Intracellular
STM1_358037	0	0	0.0811095		0.174705		0.603691			Ca. Accumulibacter	hypothetical protein AW11_02593 [Candidatus Accumulibacter sp. BA-93].	Intracellular
STM1_93450	0	0	0	0		0.65569	0.732297	0.798756		Dechloromonas	DNA starvation/stationary phase protection protein [Dechloromonas sp.].	Intracellular
STM1_288046	0				0.191235	0.39041				Chlorobi bacterium (bioreactor metagenome)	pyruvate dehydrogenase (acetyl-transferring), homodimeric type [Chlorobi bacterium].	Intracellular
STM1_13098	0	0	0	0	0.29555	0.409854	0.433514			Ca. Accumulibacter	Outer membrane protein OprM precursor [Candidatus Accumulibacter sp. BA-93].	Secreted
STM1_178701	0		0		0.277205					Ca. Accumulibacter	ROK family protein [Candidatus Accumulibacter phosphatis].	Intracellular
STM1_74740	0					0.643965				Candidatus Propionivibrio aalborgensis	chemotaxis response regulator CheY [Candidatus Propionivibrio aalborgensis].	Intracellular
STM1_65281	0	0	0	0	0.308517	0.471497				Ca. Accumulibacter	Ribonuclease R [Candidatus Accumulibacter sp. BA-93].	Intracellular
STM1_112763	0	0	0	0.21574	0.395347	0.514092	0.542064	0.729857		Ca. Accumulibacter	Outer membrane protein assembly factor BamB precursor [Candidatus Accumulibacter sp. BA-93].	Secreted
STM1_244906	0	0		0.0902073						Ca. Accumulibacter	hypothetical protein AW11_00155 [Candidatus Accumulibacter sp. BA-93].	Intracellular
STM1_102096	0		0.175071		0.439363	0.573196	0.668328	0.757578	0.799922	Ca. Accumulibacter	hypothetical protein AW11_01085 [Candidatus Accumulibacter sp. BA-93].	Secreted
STM1_267812	0						0.441442			Ca. Accumulibacter	Outer membrane protein-associated (lipo)protein [Candidatus Accumulibacter sp. BA-93].	Secreted
STM1_365901	0			0	0.509681	0.631327	0.697835	0.745761		Ca. Accumulibacter	Extracytoplasmic solute receptor protein YiaO [Candidatus Accumulibacter sp. BA-93].	Secreted
STM1_3285	0	0	0	0	0.518612	0.698555	0.716922	0.775867	0.795729	Ca. Accumulibacter	tetratricopeptide repeat protein [Candidatus Accumulibacter sp. BA-93].	Secreted
STM1_218009	0			0.621872	0.321559					Ca. Accumulibacter	Inner membrane protein YjcH [Candidatus Accumulibacter sp. BA-93].	Intracellular
STM1_79181	0	0.100486			0.575477					Dechloromonas	peptidoglycan-associated lipoprotein Pal [Dechloromonas sp.].	Secreted
STM1_46024	0		0.211462							Dechloromonas	FCSD flavin-binding domain-containing protein [Dechloromonas sp.].	Secreted
STM1_93451	0	0	0	0.424363	0.577382	0.696854				Dechloromonas	TRAP transporter substrate-binding protein [Dechloromonas sp. Dech2017].	Secreted
